# Supplementary material for: Network of muscle fibers activation facilitates inter-muscular coordination, adapts to fatigue and reflects muscle function
Source: Commun Biol. 2023 Aug 30;6:891. doi: 10.1038/s42003-023-05204-3 (PMC10468525; doi:10.1038/s42003-023-05204-3)
Supplement: Supplementary file 2 — Supplementary Data [file 42003_2023_5204_MOESM2_ESM.xlsx]

## Sheet: Fig. 1c
EXERCISE 1					EXERCISE 2					EXERCISE 3
LEG-L	LEG-R	BACK-L	BACK-R		LEG-L	LEG-R	BACK-L	BACK-R		LEG-L	LEG-R	BACK-L	BACK-R
71.4259	93.2834	-0.975851	5.18855		-54.7769	-6.08208	-33.7479	-32.2575		-37.5876	-56.8906	93.06	199.733
73.5275	109.796	14.6362	35.6413		-64.6885	-2.43317	-103.488	-43.219		-28.5244	-61.6638	109.106	158.496
75.1674	122.899	16.9565	43.3573		-71.3668	0.368677	-133.88	-48.9812		-10.1265	-55.0912	114.057	165.718
76.7895	130.275	10.8365	46.6034		-61.861	2.51658	-130.956	-42.6916		25.006	-46.4719	99.0163	207.352
79.8317	132.116	10.5317	66.6504		-37.2846	9.11505	-116.652	-30.9692		75.3214	-47.819	79.0419	264.601
83.7769	132.564	20.0144	89.6993		-19.9602	22.2467	-99.5704	-38.2862		122.572	-54.4689	73.7085	330.138
87.7317	136.371	30.8836	92.024		-25.3518	35.4499	-81.7001	-66.3394		143.435	-57.5335	81.425	385.427
94.1335	144.178	35.0204	80.5436		-41.4397	41.2955	-71.6982	-72.431		130.998	-62.3693	87.1171	402.683
106.688	152.789	30.6646	78.3664		-49.7896	40.9812	-74.8018	-27.6851		99.7396	-76.6508	87.831	387.532
124.293	159.291	19.8097	87.2248		-52.2894	40.718	-83.6158	21.8588		68.7169	-90.2516	94.4677	392.123
140.747	163.081	8.08975	94.399		-60.8509	41.7635	-91.822	3.58296		44.6011	-87.1746	111.809	456.905
151.656	165.033	4.28985	101.536		-74.3779	40.7032	-103.654	-76.3477		22.5591	-72.2564	132.546	547.379
158.827	167.054	11.7474	112.902		-85.0439	37.263	-117.09	-129.691		-1.29872	-66.7166	150.927	575.536
166.567	171.585	22.13	108.341		-96.7632	34.3522	-111.475	-98.4814		-23.5366	-78.7102	169.312	492.417
175.748	179.08	24.4108	71.2642		-117.342	31.4037	-69.8175	-21.4065		-38.8516	-95.0779	189.857	345.791
182.91	186.622	17.1184	41.8725		-140.199	25.2212	-8.14959	30.4989		-47.1566	-102.075	209.41	235.51
183.983	191.242	5.38029	91.9593		-153.929	17.294	31.5423	36.858		-51.9521	-99.3185	223.388	217.894
178.104	193.681	-8.94221	223.892		-163.576	12.7206	18.2344	17.5205		-53.3655	-93.2046	227.816	264.659
168.649	196.492	-24.735	332.064		-181.713	11.1368	-42.0122	-17.519		-47.2724	-90.6841	219.846	312.338
160.478	199.811	-33.6973	303.259		-203.617	5.94632	-110.425	-65.0079		-32.8825	-99.6403	203.058	333.942
155.189	202.245	-27.0954	143.518		-213.812	-6.21729	-142.564	-103.6		-17.9599	-121.337	187.48	349.89
149.831	204.933	-9.41213	-25.6322		-214.818	-21.9285	-122.452	-116.787		-13.0523	-141.866	177.085	380.021
141.881	210.57	6.17779	-95.3328		-225.607	-37.1968	-78.5153	-123.099		-21.1266	-144.819	165.926	409.806
134.109	218.475	15.8412	-68.6955		-250.142	-49.2036	-57.3792	-141.38		-35.6457	-133.039	156.963	412.999
131.509	224.785	26.6896	-28.9358		-270.754	-51.2461	-75.0489	-141.69		-49.55	-124.07	170.929	390.961
134.287	228.174	39.4037	-34.1367		-277.203	-36.542	-104.149	-81.2051		-64.2056	-124.605	215.154	371.497
138.102	231.222	42.983	-64.5479		-279.779	-10.9923	-115.396	13.6178		-87.1284	-126.2	253.129	373.23
141.525	235.061	32.261	-67.7936		-286.423	8.08542	-114.522	53.3845		-119.854	-127.319	236.073	387.156
148.112	237.217	19.0732	-33.3774		-288.771	12.3858	-122.668	-9.62426		-149.865	-139.494	168.284	394.85
158.729	236.939	17.7877	-6.53977		-281.423	13.0086	-135.694	-122.173		-159.001	-165.159	111.607	391.578
166.737	238.188	27.2153	-31.5153		-275.031	22.9653	-128.714	-195.37		-142.554	-188.45	112.255	386.198
165.562	243.721	34.1179	-96.8233		-277.023	37.6282	-97.2441	-198.371		-117.029	-198.195	147.765	387.475
158.436	249.581	29.0339	-146.531		-276.746	42.2782	-68.2382	-165.627		-104.661	-203.279	164.819	396.463
155.384	249.809	12.9237	-138.109		-264.534	32.7513	-64.2157	-138.887		-111.627	-213.305	150.267	406.753
161.194	244.536	-6.16377	-76.5081		-250.107	17.7433	-76.1216	-132.231		-125.433	-220.153	141.288	408.243
171.025	239.16	-17.6914	4.65217		-245.591	4.82061	-81.785	-140.634		-131.321	-213.935	175.078	395.82
178.22	236.979	-15.7564	75.6792		-243.6	-4.73944	-76.2936	-154.086		-125.1	-203.293	248.883	377.126
182.002	237.064	-6.77867	116.667		-230.675	-9.89411	-70.8115	-162.737		-111.518	-201.244	323.347	366.128
185.605	238.684	-3.97454	109.447		-212.29	-10.2855	-70.5717	-162.305		-98.3968	-200.461	347.856	366.541
190.142	242.876	-9.47893	47.7193		-204.715	-11.9823	-69.1285	-153.183		-93.2003	-182.551	292.15	367.757
193.296	248.657	-10.1699	-42.983		-208.227	-21.1146	-62.7912	-130.124		-96.7622	-147.064	179.344	359.543
192.904	251.761	1.95304	-113.225		-208.052	-30.5877	-58.3447	-86.2509		-97.9227	-112.462	88.3741	344.393
189.633	249.138	14.7056	-130.003		-199.209	-24.7037	-62.6492	-37.0984		-82.9276	-90.1684	95.4857	333.456
185.865	242.322	12.0052	-105.454		-191.863	-0.889775	-71.9476	-22.6518		-54.0294	-75.4579	196.142	336.891
182.48	235.02	-2.0433	-78.6864		-191.442	23.0708	-77.0758	-64.1852		-30.7707	-64.5393	297.357	357.932
176.961	229.394	-9.1441	-72.7644		-190.158	29.0231	-75.903	-128.376		-28.2732	-63.185	304.124	386.57
165.763	225.451	-3.30548	-77.8968		-181.493	18.0819	-74.4483	-157.071		-41.7361	-74.0436	212.027	400.624
149.762	221.367	3.33133	-75.1583		-169.499	4.78696	-75.8574	-131.149		-56.2317	-89.37	105.721	388.716
135.73	213.161	1.27611	-63.839		-159.608	-1.55766	-74.9017	-86.3962		-62.3707	-101.703	68.4362	371.862
129.243	196.927	-3.92607	-57.4082		-151.101	-2.76874	-66.9091	-66.2494		-57.218	-110.744	103.382	378.179
126.627	173.731	-3.87469	-60.2976		-142.788	-3.46041	-56.3707	-76.9425		-41.3378	-115.492	146.611	389.908
118.298	150.259	0.124549	-61.5037		-137.478	-4.32513	-49.9608	-93.1663		-23.3871	-110.72	145.386	349.464
101.443	132.371	2.70837	-51.5421		-137.345	-3.2667	-45.1518	-92.2638		-16.0742	-96.5509	108.773	243.605
84.8315	119.852	3.65561	-35.4408		-141.401	0.961793	-35.2552	-74.4007		-16.7973	-81.4245	80.769	151.542
77.7602	110.02	5.03482	-25.3338		-148.964	6.6005	-23.9728	-57.2193		-4.68767	-69.4709	82.5748	164.315
78.1052	104.262	5.8098	-27.5028		-159.476	9.613	-22.7586	-57.0297		28.4447	-54.1121	98.497	265.833
76.7253	106.704	4.99933	-40.0871		-169.539	8.20283	-30.9936	-72.5423		56.6681	-31.3748	109.277	340.626
71.6052	116.698	4.90614	-56.3942		-177.343	6.09296	-30.5356	-87.1997		50.044	-11.7404	113.565	306.871
70.5584	127.053	6.7128	-66.7018		-188.335	7.47124	-6.56531	-90.8109		17.6863	-9.84418	112.188	202.823
78.4166	131.532	8.19712	-64.5457		-207.599	9.1812	34.0523	-92.8165		-3.80687	-26.3278	96.3973	127.899
87.831	131.178	9.32313	-56.0155		-228.342	3.99091	69.7997	-105.049		-1.20541	-47.3319	67.4358	132.208
87.5695	130.967	13.1281	-54.562		-238.596	-7.48477	81.3263	-118.707		3.81986	-60.5051	49.2839	182.778
77.0004	132.323	16.7341	-61.2529		-238.44	-15.4541	58.8283	-115.027		-3.36587	-66.8954	60.7898	210.593
67.2087	131.909	10.4238	-61.0876		-238.564	-14.4253	7.49179	-95.6438		-6.66334	-78.097	85.9953	171.355
67.9721	127.358	-6.56947	-47.7822		-241.341	-10.6563	-45.7556	-79.7143		10.3471	-103.86	93.3929	84.8403
77.6185	121.459	-17.9749	-39.2335		-236.85	-11.6521	-65.9271	-65.2232		36.0194	-140.544	77.5397	31.7523
86.8138	119.647	-10.0036	-52.266		-220.68	-15.1858	-44.8886	-18.7385		51.1304	-171.013	60.1223	81.7414
89.2807	124.23	6.48262	-72.1227		-202.196	-14.5518	-12.2579	74.4773		58.1395	-178.936	55.0294	201.188
86.5175	131.546	7.44022	-69.3319		-189.597	-8.31548	1.59696	164.148		68.9161	-162.987	56.4378	265.522
83.4779	134.342	-11.9832	-43.121		-178.967	1.87572	0.479902	169.498		77.8345	-133.519	60.291	198.229
82.3558	127.087	-31.1329	-22.7795		-164.914	16.7327	3.7157	67.9398		70.0591	-99.1862	71.4102	68.4745
81.1715	110.002	-32.4831	-23.1202		-150.84	33.8963	8.48684	-69.3186		47.8569	-65.9994	83.9885	5.51107
76.9244	88.5167	-22.1451	-26.2254		-140.716	42.5646	-2.03884	-144.981		26.5374	-46.3637	79.3969	39.5598
68.8003	68.585	-14.8886	-18.9514		-130.561	34.5314	-22.2249	-131.961		9.30171	-52.476	53.6365	85.3567
58.3289	52.2934	-11.9438	-20.1301		-116.618	18.1074	-28.4219	-88.8313		-12.3417	-75.3654	26.7073	73.0089
47.1154	37.8985	-5.9503	-45.141		-103.397	10.0355	-19.4351	-82.3886		-34.92	-86.1145	13.4012	25.5856
34.8576	23.5039	0.989724	-63.5416		-95.5579	14.0874	-18.6377	-113.571		-40.9048	-69.3134	3.58128	-8.05557
19.7137	9.81048	0.325458	-29.3426		-90.4855	18.6469	-29.2637	-131.392		-23.1045	-43.6039	-15.5421	-31.1334
0.84948	-0.969995	-4.02938	47.3883		-87.0087	16.4988	-23.3873	-106.3		6.28505	-35.4708	-35.3147	-69.5713
-19.2642	-8.4802	4.06816	94.773		-91.4289	14.9859	7.98372	-64.6327		34.8811	-42.4594	-39.6468	-111.088
-35.7406	-15.9851	29.3789	61.3667		-104.363	21.4838	27.8532	-46.8629		62.659	-39.6338	-28.8634	-123.897
-45.4483	-27.9711	54.6112	-18.6971		-111.324	28.8543	4.47442	-55.9689		90.1001	-17.0431	-14.7482	-112.457
-50.1443	-44.8856	61.429	-65.5339		-99.7862	23.8959	-35.6174	-64.9218		108.367	8.57446	-6.28661	-108.807
-54.0653	-60.4527	53.022	-46.5392		-78.3463	5.42703	-41.01	-59.3924		109.92	19.5687	-15.0006	-120.552
-58.0496	-66.3937	45.7154	-3.95481		-64.6633	-13.6032	-7.81113	-47.8895		99.9297	16.5133	-54.5586	-128.382
-57.9046	-61.3411	44.5757	8.69294		-60.3377	-20.6725	18.646	-35.7909		90.5913	7.50285	-110.301	-129.551
-50.0915	-53.406	40.3937	-11.5622		-53.5942	-15.8659	11.3253	-17.6128		90.4987	-4.321	-126.557	-144.26
-37.482	-51.6248	29.3984	-33.8852		-42.7633	-10.4846	-5.70327	1.15476		102.732	-13.7927	-62.45	-175.767
-27.0705	-56.2993	21.569	-48.7033		-38.8056	-15.9682	-0.222021	2.04294		125.328	-8.6066	39.626	-198.948
-22.7332	-61.1355	23.9398	-73.3384		-43.952	-32.5342	22.9875	-13.8886		149.648	16.1656	78.0507	-199.247
-23.0256	-63.8287	26.8228	-105.784		-45.3192	-46.9474	37.4134	-15.3177		165.106	47.0456	1.04128	-196.716
-25.8232	-69.0627	16.5739	-108.784		-33.9115	-43.362	35.0032	17.4201		168.555	67.7077	-130.366	-217.533
-31.3559	-79.4488	-3.75301	-58.3961		-14.8297	-17.7915	30.0276	57.1527		163.681	79.7478	-206.719	-257.936
-39.2487	-89.2036	-17.2568	15.5875		6.7369	19.3043	31.9952	61.6965		151.887	96.2266	-185.43	-286.208
-46.1646	-91.4582	-15.0493	63.4409		34.9238	53.6351	34.5826	31.1059		132.472	118.823	-124.754	-270.208
-49.5835	-88.1617	-5.24337	73.578		70.4946	76.6673	32.4189	6.23546		110.537	134.785	-106.828	-203.559
-51.9881	-86.9903	1.01355	66.099		101.592	86.2555	34.7351	12.9833		92.6889	136.515	-142.033	-122.2
-57.9888	-90.4985	2.77782	41.0087		117.901	84.8646	54.0337	36.3582		74.7092	131.578	-159.464	-92.6921
-68.2964	-94.8559	4.0374	-21.2378		124.963	79.3208	84.9911	55.8906		47.9672	129.428	-95.4187	-155.092
-79.7826	-98.9172	3.29234	-99.8859		133.66	76.6089	103.072	78.3211		20.2412	128.387	15.5143	-268.115
-90.9805	-107.272	-3.41978	-123.419		142.255	76.9251	89.4479	115.633		12.4771	122.229	58.2864	-339.748
-103.812	-122.083	-12.7206	-53.2433		139.893	75.0087	54.8397	148.792		27.8161	112.68	-38.8333	-329.325
-119.064	-138.204	-15.7745	51.4954		123.924	69.3714	30.8737	141.141		42.0949	107.478	-213.387	-290.412
-133.351	-150.218	-10.5509	94.4677		103.886	63.9565	36.045	87.925		37.4939	109.467	-327.618	-286.089
-142.431	-159.202	-5.55436	55.6777		90.4214	59.0128	58.0987	31.3267		28.748	115.18	-312.385	-293.35
-145.717	-167.87	-8.63092	5.62646		88.3095	48.7174	73.5416	15.9598		38.0684	123.205	-222.771	-243.897
-146.138	-173.504	-16.5775	9.38735		98.3588	32.2725	74.7624	39.7223		57.0355	136.532	-152.091	-151.285
-147.107	-172.115	-19.7808	55.9356		118.076	18.9152	70.5569	60.9713		56.008	154.812	-131.84	-131.365
-150.759	-167.216	-15.0905	91.318		140.771	14.9401	69.495	51.6337		25.7974	170.606	-134.52	-263.242
-157.277	-167.479	-9.91391	86.2127		160.112	13.0394	73.9915	29.5312		-12.4039	177.743	-136.153	-472.61
-164.12	-175.657	-12.7262	50.0105		175.294	3.22196	84.5092	31.0148		-38.434	179.318	-136.652	-603.044
-167.307	-185.648	-21.852	3.06304		187.731	-11.5629	98.9629	61.5807		-53.6457	181.167	-136.328	-587.495
-165.489	-191.519	-25.912	-37.9641		195.724	-20.6218	113.543	89.619		-65.9471	178.693	-132.477	-501.571
-161.921	-194.2	-15.9762	-57.8605		198.094	-21.9231	132.037	88.9212		-73.4688	157.755	-136.784	-450.128
-160.415	-197.399	3.7208	-50.2432		199.802	-22.3724	162.03	69.4647		-72.6012	112.477	-164.19	-453.746
-160.029	-201.531	18.8401	-27.5919		206.394	-24.2448	188.191	57.9757		-69.0362	57.8461	-202.942	-465.898
-156.256	-204.622	19.2126	-10.3366		214.689	-22.8327	166.756	65.5473		-70.3308	19.1447	-223.253	-455.13
-147.804	-206.116	8.52594	-5.85749		216.884	-17.1362	75.7518	89.9282		-75.5032	9.51098	-218.613	-428.748
-139.835	-206.927	-1.47632	-7.17871		212.856	-11.6123	-36.0795	131.873		-79.9758	21.526	-212.172	-399.934
-138.826	-207.699	-4.52657	-9.69993		209.924	-6.31682	-85.6623	181.097		-83.9718	40.1621	-218.084	-376.465
-145.164	-209.124	-4.32202	-17.8761		210.374	3.38212	-48.214	197.207		-88.8405	59.2157	-224.857	-374.163
-152.62	-212.184	-6.07663	-33.5156		208.614	14.7055	16.2223	146.309		-91.269	82.8794	-225.455	-400.981
-155.474	-216.232	-8.52243	-46.236		202.906	16.4571	40.3759	64.5027		-88.5769	113.845	-233.251	-427.956
-154.847	-218.632	-7.45664	-41.6407		200.5	5.12794	24.3439	41.4733		-84.9685	143.267	-250.958	-415.294
-156.727	-218.036	-4.06187	-17.7043		206.429	-7.84148	13.2711	112.104		-85.1642	154.462	-252.157	-374.265
-164.181	-216.385	-4.25679	10.585		215.398	-11.1866	27.7208	197.077		-85.0028	138.573	-220.22	-364.435
-173.587	-216.203	-9.42687	25.2871		221.198	-7.86384	47.7984	192.597		-75.2812	107.497	-184.471	-413.466
-179.573	-217.669	-12.7196	23.7308		227.164	-7.18627	53.7682	99.9725		-53.6584	88.0547	-185.076	-473.878
-181.683	-219.76	-7.5257	19.2524		238.825	-10.5979	50.1667	18.4541		-27.6081	98.6456	-213.586	-481.552
-183.57	-222.228	3.32427	23.1882		251.258	-13.3957	48.6796	17.7711		-6.31284	131.55	-223.385	-429.469
-186.85	-224.825	10.7396	32.4391		254.619	-14.5504	50.568	74.2535		6.70691	161.434	-197.094	-361.607
-189.668	-226.689	10.5517	38.5207		251.207	-15.9282	51.8798	140.981		14.0098	170.652	-168.581	-321.849
-191.724	-228.199	7.59205	40.5635		255.681	-15.8377	51.8776	213.476		20.7099	162.292	-170.376	-333.417
-196.085	-231.113	8.56577	41.1159		274.478	-12.0484	52.1208	283.168		30.3286	150.046	-191.515	-396.774
-203.209	-235.027	14.5271	37.042		293.956	-8.67074	55.4974	282.135		42.4706	143.312	-204.534	-472.052
-206.917	-236.597	21.1262	26.6609		296.045	-12.1286	65.3507	153.364		54.9585	145.198	-207.885	-491.687
-200.892	-234.893	22.6315	19.538		280.407	-22.1791	77.9643	-36.2451		67.5433	157.295	-216.555	-435.684
-187.508	-234.232	14.6152	24.5212		262.98	-34.1564	80.5778	-131.875		80.2558	178.167	-227.148	-373.455
-175.415	-237.706	-2.71975	33.0509		254.956	-47.8386	66.8115	-63.4927		88.1291	198.986	-220.934	-380.406
-168.714	-240.702	-21.0252	31.3807		252.306	-65.7436	48.7816	73.8452		82.7249	207.616	-196.895	-430.098
-163.233	-236.341	-28.1894	25.2703		247.247	-83.6293	42.5005	144.457		61.3881	199.139	-176.999	-430.782
-154.387	-226.051	-21.1471	31.8414		240.975	-91.4588	46.7003	126.783		31.1978	180.4	-176.262	-360.927
-144.126	-218.635	-11.18	48.5693		239.263	-84.8868	48.7311	96.3766		1.48974	164.124	-185.027	-293.455
-137.693	-218.331	-10.9772	54.7593		241.401	-68.738	45.3804	96.1786		-23.862	159.182	-181.819	-274.07
-136.737	-219.707	-19.1551	46.3464		241.509	-48.6802	42.498	97.3282		-44.7778	164.13	-147.668	-258.823
-138.464	-216.527	-24.2619	42.4817		238.696	-27.3777	38.9143	81.7217		-60.0289	168.42	-71.3534	-212.466
-139.415	-210.4	-21.5707	50.7751		238.119	-10.1774	28.9181	86.369		-66.7971	162.886	32.4561	-189.544
-137.476	-206.812	-16.4349	55.3682		241.673	-5.25471	19.1377	135.597		-61.6583	151.275	103.833	-244.684
-132.004	-206.106	-11.2897	52.2462		244.719	-12.8806	23.8331	184.462		-40.8118	147.1	69.3059	-316.853
-124.847	-203.187	-1.54178	64.5211		243.951	-20.8183	40.694	176.721		-5.24103	154.954	-78.3821	-296.427
-120.022	-195.187	10.7258	99.7697		242.119	-16.225	48.38	128.287		32.066	160.103	-247.226	-189.364
-119.538	-185.555	10.8717	121.016		241.916	1.27906	33.6736	103.326		52.2249	144.837	-324.157	-122.239
-120.178	-179.821	-9.70578	92.9129		241.037	22.0715	8.49192	119.967		50.1166	113.4	-286.324	-171.786
-117.094	-179.476	-36.2364	37.5568		237.462	37.5766	-4.03591	128.411		41.6479	91.5217	-211.311	-268.875
-110.143	-181.141	-44.6496	8.44622		234.471	44.1837	9.68303	88.3751		44.104	98.9639	-176.78	-304.044
-103.801	-181.023	-30.6893	19.2271		235.192	40.3409	46.184	29.8858		55.3888	129.081	-178.154	-264.129
-100.705	-179.081	-13.029	33.7469		236.377	26.722	84.9831	19.7712		62.3222	157.993	-157.39	-216.215
-98.3848	-177.979	-7.32046	23.8256		233.433	9.05505	97.7661	87.9084		63.9148	167.802	-88.6081	-200.513
-93.5128	-178.325	-9.66432	3.32904		228.177	-4.09868	74.0839	197.283		72.0638	157.349	-10.4234	-197.628
-86.5941	-177.06	-9.73234	-0.159597		225.276	-7.79555	37.8469	271.659		89.0354	136.094	19.5518	-184.624
-80.1179	-171.879	-8.33152	18.0235		223.77	-3.53224	20.9814	250.376		99.5461	113.854	-17.1178	-169.554
-73.8553	-164.932	-12.7662	38.3509		219.069	3.53478	22.3397	140.019		92.7527	95.1756	-86.7853	-164.922
-65.2484	-159.304	-21.8802	37.4136		211.27	8.72769	15.0044	22.0907		81.7631	79.6042	-135.84	-163.895
-54.5132	-153.86	-26.6444	10.8156		204.04	10.9698	-6.47956	-13.7717		90.3155	66.7848	-134.041	-156.745
-46.1134	-145.82	-23.767	-11.7065		196.751	13.6584	-16.6447	39.174		123.513	60.8602	-94.5287	-148.751
-43.0161	-137.317	-19.1859	12.9778		186.148	20.2172	-4.15108	96.9161		160.75	66.6194	-54.3544	-146.472
-41.3818	-133.615	-16.9063	84.1775		175.103	26.587	7.48002	81.9929		177.669	80.6131	-35.748	-137.901
-34.4983	-134.06	-12.9017	138.058		169.906	21.6284	1.87521	9.25188		168.753	90.5913	-32.0855	-102.916
-22.2526	-130.746	-4.5393	118.325		167.769	-0.0727978	0.273866	-45.1241		147.08	86.287	-31.2802	-44.674
-12.9766	-118.816	0.716331	51.9384		158.036	-27.5229	22.3369	-40.0664		127.147	67.5	-36.4835	1.26673
-13.5496	-102.836	-5.3092	13.1191		139.733	-41.7262	43.4696	-3.89528		111.631	40.301	-52.067	1.39476
-20.6837	-89.2917	-15.0513	23.1775		126.764	-36.1807	27.7753	18.0322		93.0787	10.736	-63.7894	-32.3044
-25.9825	-77.4908	-8.71414	38.6718		128.243	-23.9199	-13.1252	13.2811		64.6673	-14.8229	-53.5461	-47.2757
-27.5501	-62.6683	20.0058	35.992		133.357	-21.2451	-33.973	-5.51251		28.0036	-29.8366	-27.4805	-7.48414
-30.7346	-44.3583	49.2087	41.8473		126.405	-28.9398	-22.135	-26.387		-7.62242	-34.5836	-8.40235	66.0102
-37.3183	-26.2491	50.8284	62.6962		110.249	-35.3999	-11.3178	-38.5395		-31.1092	-38.6736	-2.92679	123.234
-41.013	-10.5277	25.6085	52.716		102.418	-36.7183	-27.1124	-27.8947		-35.3783	-49.7323	1.91982	139.965
-37.0223	1.93065	3.34027	-6.2411		110.562	-45.2315	-54.2988	5.79855		-21.3918	-62.7478	10.0619	126.331
-29.8456	8.15716	4.81075	-48.7422		123.73	-72.5998	-67.1159	35.8504		1.35627	-67.6341	10.6144	98.255
-25.6237	6.86358	16.9738	-6.59797		128.08	-108.687	-61.8289	32.1961		20.9608	-64.1898	6.62355	71.8772
-21.24	5.14075	15.5315	90.8243		120.132	-126.488	-46.6738	-0.67439		32.9258	-60.9896	21.4018	74.7534
-9.16013	14.3293	0.172415	154.999		102.877	-110.653	-24.3887	-21.8947		42.7173	-61.5244	60.8934	119.338
8.54237	37.3308	-8.99913	151.832		80.3527	-74.2208	0.923089	3.36575		55.9978	-61.7079	94.4347	164.702
20.2532	64.9852	-3.82734	117.98		61.2813	-41.8319	18.7011	62.5043		67.9873	-61.294	95.3822	152.744
21.423	86.6138	2.77076	80.7685		57.8137	-22.3968	25.808	100.714		66.1892	-66.4707	81.8149	94.4973
23.852	99.5805	0.543158	28.0252		71.3119	-7.13719	29.198	71.5297		43.4409	-77.6856	89.7983	69.2418
43.4301	106.977	-4.75378	-38.511		84.961	9.36003	27.669	-14.9615		5.57631	-85.2912	119.234	114.351
82.2344	111.18	-7.80984	-79.1388		80.6723	19.8837	12.4735	-96.299		-33.263	-82.8916	137.039	171.692
126.433	113.114	-15.652	-67.8756		62.122	19.608	-4.91081	-113.635		-60.41	-75.8618	128.697	184.607
158.793	114.163	-32.1614	-31.4142		51.7329	17.6409	6.78678	-62.5835		-71.0869	-70.0684	114.377	191.132
170.045	114.807	-45.2434	-16.0058		62.1795	24.3311	50.6522	11.6443		-68.8599	-61.9735	110.772	251.986
161.817	113.003	-43.2746	-36.6348		77.9302	35.1265	77.9589	59.7569		-60.3744	-49.9494	108.015	327.307
144.007	106.834	-33.5939	-68.8031		71.0411	38.1802	41.3321	60.7697		-48.6432	-46.3138	96.5701	318.649
128.415	98.0868	-30.0563	-74.2938		32.8599	33.4	-41.2995	21.2367		-33.4834	-62.5681	91.3275	226.738
120.375	91.8498	-30.7414	-34.7496		-16.1331	31.6607	-104.187	-35.6891		-19.509	-85.976	109.725	170.691
115.736	93.3749	-23.6106	25.454		-49.4714	36.171	-109.147	-78.9323		-17.8229	-88.4312	141.181	224.664
107.779	105.318	-7.72887	61.5497		-62.7084	37.3255	-77.2052	-87.7207		-34.0404	-63.2297	157.156	319.918
95.9427	125.759	7.77482	73.0191		-73.616	29.1805	-47.3667	-72.0767		-59.2733	-39.4062	145.383	355.668
85.2856	148.596	21.0022	118.245		-97.0153	19.9703	-31.9854	-64.2532		-81.167	-51.312	122.678	335.155
79.0674	168.59	35.2114	223.368		-127.409	19.9231	-21.2578	-81.2483		-100.534	-102.712	119.16	325.402
75.6835	186.446	41.9262	306.098		-149.899	26.6924	-10.4933	-104.381		-126.602	-168.418	154.749	336.063
72.5524	205.989	26.829	261.1		-161.607	30.4477	-7.102	-103.278		-157.252	-222.679	219.363	322.544
69.4358	226.387	-4.3326	114.313		-174.171	27.8538	-17.5555	-72.5601		-177.239	-255.263	269.083	285.332
67.5141	241.634	-24.8275	8.71314		-196.73	22.8761	-37.4943	-38.0937		-179.241	-265.444	257.496	279.328
68.083	248.587	-18.9129	16.0113		-224.647	17.2252	-54.662	-32.2299		-174.208	-254.715	184.87	319.28
72.5087	250.306	0.648967	45.6826		-247.041	8.80963	-60.4421	-65.8639		-174.259	-228.508	105.522	351.436
80.7041	249.444	13.4791	-11.0035		-259.196	-0.886326	-59.5257	-118.149		-176.126	-196.235	73.9442	342.514
89.3004	244.271	14.2679	-118.603		-264.101	-5.95225	-64.6192	-152.394		-170.113	-164.564	94.7604	333.716
94.2239	235.167	6.82546	-152.836		-266.464	-4.54627	-78.518	-149.275		-156.063	-133.813	136.307	369.264
95.7733	229.378	-7.45686	-75.5587		-269.512	-2.28498	-87.7658	-121.542		-139.754	-102.517	173.272	420.758
98.3013	233.033	-22.7883	25.079		-274.848	-4.40222	-79.2241	-86.8331		-120.793	-72.3304	193.965	431.002
103.927	241.866	-25.2494	56.1419		-281.361	-9.1679	-54.8527	-39.929		-96.6685	-48.004	186.455	401.134
109.556	246.179	-11.2354	13.9276		-285.362	-12.4733	-24.3119	20.1796		-74.4789	-36.0547	156.001	380.943
111.772	242.937	1.31987	-45.1311		-284.294	-15.103	4.06322	47.2276		-65.444	-43.0678	149.029	387.338
111.951	236.919	-4.1886	-72.5813		-278.952	-20.5102	14.7172	-15.099		-68.669	-70.1754	213.853	386.994
113.987	231.752	-18.2893	-56.8471		-270.538	-26.9033	-14.0475	-136.002		-72.2356	-108.401	324.708	363.796
118.72	226.733	-20.2237	-24.1433		-258.501	-27.0754	-77.9003	-193.942		-71.1965	-144.626	383.887	353.345
123.445	222.218	-9.35669	-20.3921		-244.25	-17.8207	-129.86	-118.197		-73.4335	-173.655	325.628	387.979
126.385	221.267	-2.60043	-64.3925		-234.268	-5.75097	-127.558	3.22347		-85.3001	-199.362	193.881	443.795
129.054	224.547	-5.29377	-118.109		-235.202	-0.28866	-90.7725	19.1464		-101.543	-222.578	92.7223	474.848
133.603	229.22	-5.50443	-129.838		-246.618	-2.42251	-74.8618	-98.0868		-113.509	-234.438	80.1501	478.376
139.574	234.435	2.66363	-100.467		-261.898	-4.46382	-85.9708	-227.159		-119.178	-225.521	135.543	488.46
144.824	242.582	9.94886	-74.8481		-275.554	-1.50364	-68.9819	-258.135		-120.587	-196.155	208.416	512.42
149.466	252.924	9.76283	-74.6258		-286.642	0.999853	0.707121	-208.891		-118.058	-153.663	259.859	514.781
157.122	259.243	7.84011	-78.5599		-295.898	-5.79551	59.6697	-161.317		-111.679	-105.593	265.863	475.884
170.418	257.436	9.13882	-68.4859		-303.397	-21.6943	34.1495	-147.101		-103.487	-61.4501	225.191	430.911
185.826	251.772	10.9547	-54.1993		-309.573	-35.9403	-52.1276	-142.085		-94.4824	-34.4525	174.677	422.446
196.221	249.573	14.5863	-46.5338		-315.626	-37.9932	-102.135	-130.324		-83.9751	-31.4629	163.654	435.671
200.083	251.653	27.6257	-42.4786		-321.989	-26.9024	-73.1546	-119.682		-74.3196	-43.4907	197.162	417.763
204.767	251.682	46.5934	-45.5959		-327.981	-10.097	-27.1893	-112.106		-70.3267	-55.6352	227.592	356.723
217.072	244.557	52.6539	-67.0196		-332.94	3.80013	-38.0983	-101.681		-70.1343	-65.6537	215.783	302.348
233.308	232.786	35.5341	-96.2033		-336.161	10.3767	-93.1699	-93.7164		-62.1172	-83.1827	177.151	297.951
244.168	223.865	9.32959	-103.1		-336.507	11.1896	-121.37	-95.1384		-36.0866	-110.529	151.575	324.73
248.244	222.151	-6.51168	-81.0311		-334.177	11.842	-93.3264	-97.6053		5.22668	-135.602	151.384	336.766
253.787	224.247	-10.5405	-58.1194		-331.863	15.8526	-50.7748	-96.8021		49.0118	-147.659	162.065	325.636
265.737	223.459	-12.2299	-55.7213		-331.444	19.2639	-40.7433	-109.584		83.9073	-149.564	174.738	318.314
278.046	218.414	-13.3499	-63.8953		-330.397	14.1967	-59.1883	-138.579		107.287	-147.968	188.338	325.853
282.654	214.35	-10.8846	-66.7879		-324.858	-0.875021	-73.71	-140.534		125.332	-140.713	191.331	331.864
280.174	214.711	-9.12892	-62.2167		-315.768	-17.7418	-74.467	-76.6753		146.823	-123.648	173.798	330.553
276.195	215.697	-12.6866	-47.7543		-308.091	-27.4252	-76.7844	14.2363		170.924	-103.571	154.512	338.859
271.402	212.685	-13.8448	-20.6866		-303.724	-29.1809	-85.0251	44.1013		180.327	-92.4771	163.592	359.965
261.954	207.793	-3.16658	-1.8785		-299.478	-28.1082	-83.1782	-17.7089		155.992	-90.4621	193.98	367.197
247.052	205.338	12.116	-22.8443		-293.118	-27.8791	-65.4031	-110.305		103.353	-85.1768	201.654	344.476
229.263	203.348	16.8175	-74.0877		-286.689	-29.9277	-50.3068	-164.074		54.0996	-70.2699	166.063	317.776
208.576	197.191	10.9548	-103.571		-281.267	-35.8859	-48.8022	-173.213		33.4724	-56.049	121.65	319.708
183.361	189.123	6.32589	-85.678		-272.842	-44.2935	-37.4697	-166.621		33.1958	-57.8513	109.625	338.825
157.761	184.999	3.19442	-54.9594		-258	-46.5409	8.17088	-148.531		26.5099	-78.5703	122.13	333.984
141.031	182.568	-7.71497	-49.4162		-241.224	-33.3281	61.3498	-103.403		3.28327	-105.749	121.146	292.694
136.536	173.802	-18.9005	-58.0302		-231.186	-6.38033	60.383	-39.3839		-22.371	-122.798	97.1004	245.776
136.44	159.764	-7.30078	-51.6542		-229.71	21.8073	-11.4928	3.82489		-35.4083	-121.208	76.4636	222.701
130.795	151.308	28.2552	-29.4135		-228.784	41.4996	-92.8732	-12.6068		-36.0065	-104.784	75.539	219.742
118.608	151.85	54.2019	-3.5618		-220.17	53.8898	-114.441	-92.2975		-31.4572	-84.3546	79.5584	219.851
106.85	151.961	44.6211	25.9568		-204.985	63.7752	-80.8716	-185.238		-25.4363	-67.6867	75.7631	218.161
101.182	146.543	19.1665	47.4925		-191.385	69.93	-51.4457	-205.015		-20.1972	-54.7178	79.5875	213.631
100.765	144.013	16.4005	25.3895		-184.289	67.8268	-53.2677	-103.189		-19.1405	-43.1703	108.945	199.875
100.508	149.498	39.7515	-45.8452		-180.273	58.863	-55.5774	55.7079		-20.9904	-35.2156	148.034	187.944
95.6331	151.968	54.9647	-107.821		-173.037	50.9805	-32.9283	132.048		-18.7869	-34.0791	159.31	217.746
84.8601	140.819	39.3245	-106.362		-161.761	49.5015	-9.66151	56.2078		-10.4761	-36.5755	130.432	307.9
71.2971	123.963	9.28047	-66.0385		-152.129	50.9167	-18.0007	-92.035		-4.38628	-35.5582	94.0337	396.379
60.1031	113.787	-6.96139	-47.9841		-149.746	47.6752	-44.1176	-180.367		-8.26967	-29.3659	95.0684	376.516
54.2399	104.694	-4.58382	-60.8791		-154.773	38.1023	-50.4436	-168.519		-17.8424	-22.3733	143.209	219.064
52.3684	84.0626	1.76277	-69.7481		-163.313	29.8208	-34.3432	-114.379		-22.2095	-16.1379	200.132	31.2057
50.3668	59.5268	3.42035	-68.95		-171.139	31.9335	-27.2	-69.084		-16.9846	-7.73645	212.636	-44.4149
44.0729	52.5568	4.30959	-80.9621		-174.027	43.7338	-40.0201	-33.5473		-6.38363	1.22018	159.297	17.0931
31.9199	64.9003	7.64411	-96.5754		-167.386	53.6273	-47.5355	-12.3621		4.53999	2.17633	67.714	105.841
17.1889	74.3017	9.7868	-84.3341		-150.416	51.7615	-34.0577	-36.389		13.51	-9.07405	-11.3242	114.736
6.55311	68.6678	8.39471	-53.6173		-130.516	41.9463	-21.3318	-104.124		18.313	-25.0333	-44.113	53.0447
3.41024	62.5861	7.73174	-40.6168		-118.574	36.9342	-31.5391	-153.288		16.2774	-35.8306	-30.3126	2.58218
3.78487	70.1437	12.3301	-35.7032		-117.293	42.4467	-47.8917	-130.749		7.2079	-40.7672	9.66071	-0.209272
2.35429	81.3246	19.7669	-0.209414		-117.17	51.143	-39.2591	-62.0726		-6.06066	-44.8216	50.7834	7.91902
0.458443	79.7678	23.318	42.1136		-106.963	53.7049	-10.2171	-17.3826		-19.6321	-48.2085	69.6325	-7.52936
2.22071	67.806	20.906	18.1544		-86.4455	50.218	3.4869	-26.7215		-29.0612	-46.7269	52.2553	-29.9344
4.19837	56.6162	19.1787	-68.473		-66.0244	46.7995	-12.654	-59.1657		-30.1918	-41.0984	7.453	-33.0295
-2.37354	43.2122	26.9737	-114.094		-54.7979	45.4023	-32.0943	-73.43		-23.5202	-40.3929	-34.4847	-29.5709
-17.766	15.8794	43.8577	-60.8345		-51.8369	42.6002	-27.5352	-60.933		-16.6916	-55.9578	-47.731	-47.4039
-31.9746	-23.9814	56.5988	15.5596		-49.3412	36.6371	-7.83329	-41.4826		-18.2046	-93.4285	-36.466	-79.6298
-40.546	-61.807	50.02	21.8998		-41.9728	30.1011	0.868857	-35.6604		-27.8963	-147.043	-29.5457	-92.3184
-51.3558	-86.859	22.2681	-20.7037		-31.6399	25.1764	-4.945	-43.2991		-36.9017	-198.901	-49.5892	-74.0773
-68.1018	-95.0824	-12.0717	-34.0136		-23.6785	20.4334	-5.87284	-43.4995		-38.1003	-228.86	-90.1836	-49.4381
-78.156	-82.0885	-34.0259	-12.2242		-19.7848	13.9847	6.60234	-21.244		-33.82	-230.485	-123.636	-44.0727
-70.1153	-51.4916	-34.4929	-7.97582		-16.2108	7.53793	16.9339	7.12262		-31.2596	-214.102	-130.191	-60.8469
-56.0891	-25.9533	-19.251	-27.3458		-9.1529	5.49221	10.0781	12.1828		-32.0377	-191.228	-118.831	-91.3141
-59.445	-28.8508	-4.20509	-29.0682		0.307603	10.1337	-6.24316	-3.54713		-29.3336	-162.917	-115.303	-126.323
-81.7083	-53.2344	-4.12292	-10.6484		8.70839	18.0739	-12.7278	-5.60967		-16.3605	-128.623	-127.313	-149.289
-98.8886	-67.8955	-19.5272	-9.57605		15.5925	22.2598	-3.02913	18.4777		4.25918	-96.0206	-130.958	-144.043
-94.3377	-58.1598	-33.5585	-22.7051		22.5376	19.1107	12.0366	37.7698		22.3191	-69.3286	-103.554	-124.139
-79.3066	-42.5218	-27.7314	-5.16565		27.9155	13.243	19.822	30.0412		31.366	-35.1244	-61.6857	-134.374
-73.1484	-42.9344	-2.39815	42.4609		28.0965	12.0911	16.9161	21.4806		35.2075	22.7124	-44.4565	-201.132
-77.0241	-57.4274	24.6487	60.3177		24.8777	15.3691	8.22909	41.5956		41.5747	94.7094	-59.2484	-291.195
-78.9552	-72.8802	40.7903	21.4511		26.0671	14.1283	4.91663	67.2304		52.6005	149.945	-72.6936	-342.487
-75.0323	-88.2672	49.6717	-25.769		35.8938	2.54635	23.1561	55.1501		64.641	172.413	-66.3116	-333.796
-71.7786	-109.801	55.4739	-30.8571		49.7296	-13.6021	72.8803	11.9581		73.9922	177.397	-69.5708	-303.611
-72.5387	-134.106	49.713	-2.72545		61.5714	-23.9193	138.605	-16.93		77.6125	184.913	-111.235	-297.579
-74.6566	-152.442	26.7156	25.0525		71.4041	-25.0926	177.045	-18.2319		71.3956	192.387	-163.234	-318.638
-78.3442	-165.46	2.36001	39.729		80.5547	-21.1409	148.752	-18.2232		55.9407	185.238	-172.625	-339.886
-86.7552	-179.161	-1.78523	34.6727		85.6168	-15.6584	61.2666	-20.4483		43.484	162.77	-138.476	-347.625
-97.4007	-190.061	9.63511	-2.73088		84.5404	-9.98899	-24.5332	5.46011		49.2611	139.292	-113.87	-349.254
-103.937	-188.13	10.3053	-57.3607		84.7503	-6.75036	-44.2165	57.8842		72.4309	125.973	-129.687	-345.953
-107.409	-173.196	-8.17025	-80.8063		95.8932	-8.06163	7.65237	83.1822		93.6609	123.778	-158.415	-324.946
-115.966	-156.684	-22.8169	-51.5329		115.622	-10.8905	70.2646	53.7211		96.6844	128.97	-165.274	-287.653
-131.49	-147.365	-15.7252	-7.91852		131.576	-10.9612	78.5006	21.0551		85.4074	133.616	-155.213	-264.355
-145.734	-145.254	-3.39545	6.11303		137.946	-11.226	28.7972	50.8657		73.9783	126.003	-147.481	-281.643
-152.709	-148.674	-10.8709	-4.21115		141.337	-19.1153	-23.483	136.578		66.7864	104.909	-139.179	-325.127
-156.043	-156.898	-31.277	-10.5393		148.685	-34.2281	-27.9983	217.055		56.3885	90.859	-125.436	-355.351
-159.896	-165.649	-35.7764	-7.39309		158.541	-46.4674	11.3391	252.235		36.8865	107.329	-128.682	-358.463
-161.145	-170.197	-17.6418	-1.41727		167.832	-49.5462	51.6514	238.685		11.0361	148.553	-169.603	-359.836
-156.853	-174.151	-0.34029	13.194		178.418	-49.6773	61.2487	177.078		-13.798	179.833	-223.532	-383.202
-152.517	-185.685	-0.321907	35.6035		191.036	-56.5388	45.4905	80.7904		-30.1018	174.892	-243.064	-417.318
-155.175	-203.527	-7.20593	44.4992		199.822	-70.7114	31.3871	5.94546		-32.8263	142.069	-218.574	-435.146
-162.695	-216.401	-9.30296	37.2296		199.881	-84.2482	38.6476	11.568		-23.3152	108.304	-184.093	-429.586
-167.349	-218.935	-15.1549	51.9122		195.413	-89.3854	65.3213	79.0339		-7.69827	88.0395	-166.93	-414.489
-167.121	-218.395	-33.616	110.104		193.818	-82.9196	94.621	120.999		13.5301	76.39	-164.018	-402.719
-166.363	-221.634	-50.3396	164.641		195.976	-66.2777	113.608	90.4692		48.1844	65.0612	-167.734	-400.229
-167.188	-224.737	-44.9682	152.017		198.819	-45.2271	124.352	41.6574		96.6849	53.8704	-180.588	-409.872
-167.467	-221.539	-22.0617	79.5729		203.177	-25.7582	132.694	57.9614		141.103	47.9902	-196.981	-419.092
-166.955	-214.37	-4.6715	13.8304		211.369	-7.30283	129.418	148.924		163.061	51.6227	-201.453	-394.326
-168.682	-208.948	-1.99834	-6.96685		220.214	14.9563	97.3597	243.508		167.985	65.6085	-196.788	-319.605
-173.303	-204.651	-2.56948	-3.04331		224.782	38.1294	42.6102	264.924		175.219	87.428	-206.836	-241.977
-177.477	-197.924	2.36675	-2.38925		227.432	49.563	1.42137	192.896		185.023	112.375	-237.606	-242.913
-179.111	-191.48	8.04208	-6.04711		234.936	42.8602	0.826318	72.8483		174.684	135.686	-260.218	-345.684
-179.575	-192.119	10.8697	-6.93058		247.476	28.6443	24.8536	-16.4515		133.111	153.767	-249.289	-475.351
-179.588	-200.886	15.65	-4.78985		258.663	20.5183	38.7937	-23.1401		81.4021	165.116	-217.532	-535.07
-177.645	-211.806	21.8742	3.46452		266.301	16.3496	36.7317	29.3492		47.8273	172.728	-194.664	-508.268
-174.314	-219.734	18.3818	19.4746		274.38	4.65256	40.3696	68.1054		36.063	183.412	-189.442	-461.749
-173.704	-224.324	0.682892	30.1238		283.357	-14.4908	56.1985	56.5907		31.3034	199.474	-189.56	-457.934
-177.884	-226.851	-18.325	25.991		287.695	-28.1494	64.4429	30.9233		26.4405	212.626	-183.102	-492.552
-183.053	-227.852	-24.5691	25.7845		286.078	-29.5136	55.4765	36.6863		25.4143	213.458	-163.953	-519.937
-184.045	-227.924	-20.4304	50.329		285.562	-24.7666	47.9399	66.0972		26.4698	206.625	-132.766	-512.26
-180.472	-227.302	-16.849	82.9527		290.895	-18.9796	57.7565	89.5798		19.8182	206.913	-108.996	-478.803
-176.119	-224.778	-16.1626	94.7756		296.967	-8.5466	73.656	114.206		3.52881	217.613	-121.965	-440.56
-173.947	-219.686	-13.427	97.0949		297.322	7.10376	79.9011	160.445		-10.3743	223.526	-168.473	-403.39
-173.37	-213.914	-8.89815	118.048		293.818	18.5612	82.2742	203.259		-8.77719	212.191	-199.967	-357.597
-170.796	-209.366	-8.06672	134.712		291.599	19.4727	92.7641	197.214		10.3032	193.092	-180.867	-297.321
-161.888	-205.264	-11.7763	92.5109		289.747	17.072	106.57	154.647		37.9508	186.12	-142.681	-236.527
-145.733	-201.06	-15.1564	1.20632		283.977	20.6543	113.824	135.575		59.986	196.689	-144.519	-203.488
-127.869	-199.62	-14.8458	-55.0875		274.898	27.4578	116.639	151.297		64.2562	212.448	-190.279	-217.831
-115.908	-203.167	-10.6343	-29.4719		266.64	29.9899	113.692	143.006		50.5308	221.276	-225.969	-274.36
-110.095	-207.861	-2.55412	25.9511		259.842	30.531	88.2227	81.7145		32.287	222.184	-218.546	-348.567
-101.756	-207.539	7.07679	43.4468		252.587	36.1647	40.0128	27.4003		21.5169	219.256	-194.438	-411.328
-84.3414	-202.054	11.6793	27.9852		246.372	43.2629	10.8817	43.9371		14.3125	214.595	-188.61	-438.128
-62.8377	-196.852	7.40313	19.6316		244.676	40.0383	39.6752	103.818		0.173296	209.222	-195.14	-419.253
-47.8189	-194.611	-0.384731	22.2424		247.042	24.5368	100.296	133.383		-18.0086	204.121	-190.648	-372.933
-42.6116	-192.725	-3.87497	26.0533		250.727	8.52822	126.339	118.663		-25.9835	198.322	-176.065	-336.709
-41.9759	-189.522	-3.01466	55.3243		256.714	1.51882	97.8228	104.298		-19.8035	190.287	-166.979	-328.09
-42.6479	-187.151	-2.72371	123.738		267.294	1.01194	60.5408	108.309		-11.5863	181.393	-162.294	-321.196
-48.6432	-186.395	-4.05541	172.384		278.864	1.62081	50.5832	105.677		-10.3473	173.775	-150.275	-283.014
-63.8856	-183.913	-5.39204	128.742		285.125	4.03815	44.9702	92.5806		-10.2209	165.737	-133.848	-226.896
-84.368	-177.813	-7.94197	16.9265		288.007	9.6751	10.53	99.4589		-4.1332	154.285	-125.365	-200.955
-101.358	-171.919	-11.8541	-63.0005		297.351	14.3144	-36.4247	127.337		2.18929	140.723	-124.132	-219.522
-110.36	-170.884	-12.1576	-65.7186		317.178	13.7759	-53.4714	132.087		-1.13183	127.761	-121.032	-239.526
-114.277	-173.824	-8.362	-40.8522		338.827	10.5645	-31.6425	97.2884		-13.1605	112.445	-119.154	-223.496
-118.895	-176.181	-11.3708	-34.6767		350.416	8.61978	1.22778	70.4263		-24.4759	89.1123	-127.921	-196.523
-127.125	-175.723	-26.7818	-25.8982		347.14	5.71075	21.7805	92.2241		-29.2825	59.3571	-139.789	-207.5
-136.764	-173.409	-37.2442	12.113		330.187	-2.51056	27.4679	132.745		-28.3252	32.6814	-134.477	-250.408
-142.63	-169.858	-21.3252	50.8007		303.352	-13.9576	24.9773	138.805		-24.9022	17.2649	-108.553	-266.002
-141.572	-164.234	10.4443	54.5387		275.21	-22.2042	29.6492	112.992		-24.6982	15.4329	-83.3028	-224.68
-135.637	-156	20.9634	43.5042		256.961	-25.4287	63.2374	101.477		-34.6715	25.0422	-78.6561	-169.546
-128.894	-145.446	-4.95758	58.0245		250.597	-27.0052	122.426	124.105		-54.9546	36.0595	-91.8608	-158.061
-121.411	-133.22	-38.3221	89.1247		244.115	-27.9678	160.948	158.541		-75.2721	28.7803	-105.388	-186.316
-109.457	-121.302	-44.5342	92.9796		225.995	-25.309	136.838	179.136		-85.056	-9.65305	-105.399	-196.639
-92.4692	-113.151	-26.2644	58.2562		200.583	-18.6547	70.9693	171.552		-83.4354	-63.3757	-89.5942	-148.088
-75.8493	-110.329	-10.967	16.5593		180.836	-13.0068	22.9259	121.502		-75.0904	-96.2433	-66.0229	-56.3195
-64.2054	-109.608	-9.99716	-4.65721		168.56	-12.7577	11.742	32.7759		-62.6838	-89.939	-47.4327	29.6933
-55.3582	-105.882	-11.6963	-2.17693		151.745	-17.2604	1.37045	-48.115		-49.2617	-63.3436	-40.9115	67.6972
-45.1412	-97.6931	-7.85357	22.6266		122.263	-24.355	-29.9267	-68.2644		-40.1758	-46.4006	-42.0862	42.2316
-35.541	-87.8644	-4.4407	65.1253		87.5194	-33.8314	-51.3336	-32.3996		-33.4285	-45.8381	-43.0137	-27.7365
-32.6282	-79.2471	-5.54634	98.4493		61.7873	-44.0263	-32.4986	5.62451		-15.2533	-47.5338	-41.7784	-92.1634
-37.1172	-72.2563	-5.46038	88.9727		52.6209	-48.8004	3.03887	15.5551		22.4863	-42.4814	-38.813	-103.059
-42.6397	-66.3285	-1.38966	41.4006		58.5263	-43.2021	11.6674	14.9804		64.6597	-34.5734	-31.0165	-60.9503
-44.5324	-60.8919	0.0321896	3.08863		73.519	-31.0421	-5.89037	18.5361		85.4051	-27.0094	-19.1484	-15.7988
-45.3	-54.1662	-5.5271	11.01		89.8506	-21.8914	-10.912	10.8334		76.5137	-17.0245	-13.4429	-7.90273
-48.8465	-43.6629	-12.496	50.9685		101.339	-19.9137	11.8243	-13.8845		51.5105	-5.2318	-18.7025	-21.9562
-53.3777	-29.6854	-14.6754	78.9283		108.429	-19.8339	33.2619	-29.2599		23.9081	2.34267	-20.774	-18.2436
-53.6574	-16.9052	-13.6569	69.5544		116.056	-15.4766	23.5189	-19.0665		-3.81461	4.34136	-4.64551	6.20152
-47.794	-10.5964	-13.4763	34.8996		122.952	-8.10784	-10.0183	-5.74526		-29.291	6.73978	19.1715	20.396
-38.0669	-11.5184	-14.0614	4.74088		118.289	-2.95142	-37.1207	-10.6785		-45.4607	13.3436	26.9144	21.1157
-26.4239	-15.3252	-14.1486	-3.07046		94.7748	-0.662263	-40.7992	-20.3377		-52.8795	22.1023	18.8729	52.6722
-12.9044	-16.5504	-14.7194	3.74492		61.2231	2.43624	-29.0731	-20.3952		-62.5115	32.1563	21.115	145.074
1.60449	-12.5424	-15.9649	4.46094		34.8579	6.48554	-19.4948	-27.3071		-77.4286	45.1071	45.4481	258.066
14.2756	-4.30292	-15.8445	-8.1385		22.489	6.38858	-20.5591	-49.2528		-83.4807	56.9711	70.9073	314.471
23.0972	5.23041	-14.3389	-19.1909		15.8271	-0.0966662	-26.8747	-50.5209		-68.4879	58.8066	75.4517	279.638
29.1138	13.6743	-14.6103	-14.4437		4.6556	-7.36574	-29.1909	-2.84943		-41.1121	49.5001	65.5953	188.321
35.1649	20.8036	-18.0278	-1.81312		-12.4871	-8.69338	-27.0521	54.6713		-19.1953	38.5634	60.6508	103.556
43.2352	27.8591	-22.0615	1.60263		-31.5016	-4.83594	-28.2659	62.9527		-6.9679	30.792	65.5331	70.0156
53.264	34.9448	-23.9054	-4.27988		-49.226	-1.95684	-36.5128	33.1562		3.5926	17.6813	76.6061	97.0185
63.7848	39.7502	-22.4676	-6.17744		-63.6316	-3.1208	-46.1942	28.0703		14.2649	-7.44271	99.8141	158.094
73.3625	40.3042	-17.726	-2.55572		-73.314	-6.05975	-50.7249	59.0461		17.4319	-33.4753	141.563	205.794
81.337	39.127	-12.2719	-5.25965		-80.7679	-8.00613	-47.577	67.4429		9.58221	-42.3291	188.838	210.611
86.926	42.5691	-10.2175	-15.689		-91.6283	-8.47014	-33.7817	18.155		-5.06118	-32.9993	217.856	190.987
88.5099	54.1959	-8.67402	-19.3105		-106.431	-8.24263	-8.81826	-52.0337		-24.8098	-24.0145	219.732	189.973
85.886	69.9677	3.57143	-8.65696		-117.345	-10.0789	13.4338	-99.7534		-52.1422	-30.836	202.62	224.357
83.17	82.5825	28.2082	6.90784		-118.439	-19.0815	10.7759	-127.119		-82.6441	-49.2876	173.383	274.653
86.1784	90.5186	44.989	22.3015		-115.954	-36.4142	-18.9786	-137.993		-103.99	-64.129	135.101	317.673
95.2602	99.809	34.7215	49.3071		-121.818	-52.8698	-49.1915	-104.349		-111.187	-67.1874	101.544	340.486
103.885	115.878	11.8116	93.8123		-138.236	-56.1563	-56.8328	-26.1632		-113.288	-62.3891	94.8802	326.974
107.14	136.803	10.5938	132.602		-155.42	-46.7833	-51.1395	25.58		-118.114	-57.3421	121.741	270.655
108.578	156.955	34.5043	130.072		-164.855	-39.2041	-54.5156	-10.0347		-118.071	-56.1835	161.907	208.983
114.423	174.267	44.9646	76.3836		-168.08	-42.7433	-67.5441	-91.0436		-100.059	-60.2215	186.746	202.291
123.459	189.864	16.3661	-0.297929		-170.1	-48.3812	-73.607	-126.737		-65.1112	-70.0776	184.859	257.591
128.584	202.364	-20.6295	-57.8451		-170.626	-41.3901	-69.2067	-104.448		-28.6441	-84.0786	169.852	311.294
127.787	207.777	-15.9832	-71.7264		-166.868	-21.7517	-65.4942	-91.2526		-1.74661	-97.3235	167.382	314.603
127.013	205.342	32.1869	-48.6891		-161.209	-3.07439	-63.3008	-115.699		19.3023	-106.996	190.564	297.964
130.499	198.643	74.5672	-17.647		-160.153	6.23502	-51.7707	-125.954		42.3072	-118.366	221.757	314.317
134.349	189.823	71.8126	-5.94606		-166.24	11.0235	-33.7401	-84.1772		64.5302	-139.842	225.481	356.415
133.159	177.515	33.4355	-19.7298		-175.324	18.0644	-29.0749	-32.3406		74.8132	-169.165	189.067	382.77
128.319	162.829	-6.56858	-45.989		-182.361	25.6742	-46.5882	-24.876		68.8383	-190.113	142.144	396.683
125.405	152.628	-29.0166	-68.823		-186.817	28.2343	-71.7645	-47.7219		56.5134	-189.603	121.61	432.757
126.539	152.811	-35.3115	-75.729		-191.439	24.7143	-88.0797	-52.3461		50.9355	-175.039	126.031	476.876
129.679	161.552	-32.5391	-53.6342		-197.893	18.1223	-92.3874	-35.6525		52.1434	-166.189	125.55	474.9
133.039	173.37	-27.0159	1.4474		-205.042	10.1824	-84.3674	-35.057		46.4523	-170.048	111.364	431.338
135.854	187.179	-24.1618	64.5637		-210.924	0.516503	-61.4952	-61.5643		23.6018	-172.876	107.084	425.177
136.562	205.345	-24.3656	90.6047		-215.518	-10.7507	-33.2737	-84.1721		-8.60951	-159.738	126.589	494.397
134.803	226.612	-22.7458	58.3046		-220.854	-21.809	-20.9842	-75.7679		-30.3203	-132.991	149.634	567.068
134.222	245.654	-17.2025	-4.73417		-227.727	-29.0971	-31.4906	-38.3003		-29.5032	-106.083	154.248	555.672
138.868	259.73	-11.1203	-53.1799		-233.272	-28.3037	-46.1646	13.1533		-13.4027	-86.8744	149.96	473.344
147.089	270.855	-5.96505	-68.657		-234.338	-18.9036	-44.1603	56.0051		-1.04436	-75.2497	158.221	400.752
153.033	280.569	0.832029	-60.549		-233.416	-8.01746	-21.1194	51.9117		-7.0706	-72.2346	176.88	371.63
154.304	286.917	8.05074	-39.423		-237.516	-4.77174	18.4002	-26.7822		-31.567	-81.6537	187.758	355.118
154.329	288.021	9.93591	-14.7163		-249.288	-9.21295	60.9034	-149.489		-60.9602	-102.63	188.874	334.974
156.799	284.913	6.92228	-8.04626		-262.924	-12.4426	67.9366	-236.939		-77.7781	-126.872	194.369	337.694
161.483	279.306	7.5112	-35.2346		-272.068	-10.6267	-2.67743	-237.966		-73.8155	-144.765	206.848	373.602
166.396	271.78	14.6521	-72.9347		-277.99	-12.2945	-131.366	-179.366		-56.6392	-151.994	213.78	406.158
170.758	263.75	19.9313	-75.7523		-284.941	-25.6238	-223.195	-125.374		-41.0672	-152.426	212.168	402.625
174.423	258.057	17.3538	-37.5529		-290.714	-43.1445	-202.002	-106.245		-32.5398	-157.452	214.076	377.429
176.893	255.679	13.3988	-5.21365		-289.28	-47.0565	-103.782	-106.055		-21.783	-178.309	221.706	362.531
178.035	254.347	15.923	-13.1237		-281.831	-28.683	-34.6076	-106.18		1.49417	-213.401	217.449	363.206
178.037	251.946	21.8628	-33.8508		-276.667	3.44611	-43.4043	-112.044		32.73	-246.042	190.687	365.483
176.447	248.833	24.4824	-23.8114		-276.218	33.7655	-81.0322	-133.743		55.1027	-260.394	159.806	365
173.14	245.733	24.6919	6.49767		-272.51	51.6923	-84.9928	-161.74		57.1356	-256.691	152.419	365.251
169.634	242.603	25.3999	11.5841		-259.851	54.4649	-53.4257	-175.309		42.5605	-244.598	171.163	362.804
166.939	240.908	21.9419	-9.61138		-244.616	45.8923	-18.5568	-167.139		21.4631	-225.953	193.442	356.412
163.31	242.741	9.81927	-6.11287		-235.915	34.624	5.51564	-148.068		-2.71631	-194.323	202.435	360.082
157.757	244.944	-2.67687	39.732		-232.456	28.0041	15.5202	-130.234		-32.1619	-150.891	204.596	384.392
154.407	238.645	-1.43623	68.0639		-227.049	24.9846	-4.91779	-116.326		-63.7443	-109.774	213.61	408.657
157.928	219.634	15.5698	18.7224		-220.362	19.2717	-58.3982	-105.685		-87.3896	-83.741	228.717	394.118
164.894	196.51	36.6498	-78.6449		-220.375	10.6394	-100.907	-98.2465		-98.2124	-71.6233	237.949	332.634
166.093	182.926	50.3805	-137.687		-228.624	7.2005	-81.0679	-87.0167		-103.842	-63.1446	236.845	269.368
158.732	182.652	52.4132	-125.354		-236.515	13.6663	-12.1903	-61.0421		-113.368	-51.0032	230.947	263.001
149.864	187.305	41.6689	-90.5109		-237.685	23.5148	31.7157	-28.7745		-122.591	-36.2637	218.056	321.447
145.608	188.538	20.8042	-81.4162		-236.056	27.7086	1.66396	-24.2053		-118.277	-27.0057	182.75	386.005
144.248	187.161	-0.335721	-85.8279		-237.541	26.2174	-71.0999	-66.2424		-95.9489	-32.7197	121.642	389.376
143.661	188.92	-11.871	-75.0591		-240.262	24.7331	-117.824	-120.379		-64.0553	-54.2294	65.8105	327.598
147.532	195.917	-14.6585	-62.608		-238.73	23.8113	-109.045	-133.166		-29.0484	-78.4383	57.5349	260.976
157.475	205.008	-15.525	-76.1197		-233.698	19.1924	-72.294	-106.022		12.207	-89.7091	100.821	240.921
165.533	212.117	-13.8278	-96.2272		-231.52	11.7921	-47.3984	-95.6867		58.1841	-87.2126	152.364	255.44
163.165	215.569	-3.94882	-74.9499		-234.706	9.2272	-45.2729	-127.177		91.012	-83.7362	170.458	260.774
153.571	216.258	9.54951	-12.8314		-237.953	15.4663	-50.1724	-150.178		91.5072	-87.5132	158.13	246.069
146.3	216.018	12.7698	29.064		-234.488	25.2319	-46.244	-116.425		61.9368	-95.6136	147.204	237.115
142.867	215.305	1.92169	7.59746		-224.206	31.6422	-32.7203	-63.2861		22.432	-106.514	156.311	244.689
137.42	212.261	-9.8946	-48.737		-214.945	34.3395	-18.2611	-67.3423		-12.8035	-124.995	181.9	245.061
129.836	205.092	-10.5935	-84.886		-215.836	36.4027	-10.4911	-133.495		-43.7256	-147.645	214.87	219.855
127.163	194.965	-3.67587	-87.9434		-228.148	37.6895	-14.6601	-189.034		-70.5804	-157.232	239.529	187.182
130.92	184.751	1.10996	-83.6629		-242.426	36.4675	-35.5244	-185.568		-87.1494	-143.925	225.435	177.648
133.057	175.258	2.53434	-86.7766		-246.88	34.9796	-70.6753	-148.261		-91.8156	-122.919	155.027	196.207
127.546	165.015	6.00016	-88.5546		-239.214	37.2361	-102.738	-114.536		-91.5795	-117.034	64.3883	219.936
117.392	153.607	13.8924	-84.3637		-227.787	41.3596	-109.531	-84.0583		-87.954	-127.456	23.6167	221.465
106.97	142.476	24.8404	-81.6314		-221.002	39.7793	-87.3801	-54.6777		-71.1344	-135.676	59.0152	188.188
96.0112	132.243	36.9096	-80.8771		-219.635	29.1415	-56.5676	-51.7074		-38.2747	-130.813	117.219	132.466
85.6126	122.264	45.2944	-74.6538		-220.561	15.9556	-38.0152	-79.979		-7.6347	-119.797	126.325	87.5193
81.7949	113.409	42.5383	-65.3636		-222.267	9.33161	-32.3131	-90.6743		-1.51385	-110.352	75.9578	76.5648
86.67	107.964	27.6263	-58.5251		-222.998	10.8863	-28.2028	-46.4762		-19.735	-98.8038	15.9747	82.146
92.5949	105.584	9.98189	-38.3518		-218.605	15.4198	-22.3213	10.1309		-41.1416	-79.7221	-10.4248	66.0554
91.7729	102.625	-1.4874	17.2143		-207.905	19.5535	-19.4658	7.03584		-48.532	-56.9998	-6.57521	23.3102
86.2725	97.0448	-8.05118	86.9012		-196.675	24.5886	-19.6899	-56.4965		-42.7332	-39.2703	-0.285653	-9.9699
81.9052	90.5938	-14.2354	105.923		-190.161	30.3422	-17.6479	-110.874		-35.0735	-30.6335	-6.86117	-10.2086
77.4298	84.1536	-18.3005	41.2798		-184.156	31.4142	-11.6518	-109.991		-35.6912	-29.8539	-19.6391	4.26032
67.7186	74.7926	-17.6188	-55.6246		-170.208	23.3589	-2.62484	-75.1495		-47.4814	-33.7116	-22.7495	14.104
53.8587	60.9293	-16.3935	-103.038		-148.157	10.1377	12.028	-46.5149		-62.9207	-38.7388	-8.10886	34.6204
41.7934	47.2354	-16.9551	-83.2618		-126.366	1.19119	31.337	-35.1639		-68.6383	-43.8711	12.886	79.9976
32.907	39.8064	-9.1708	-50.6887		-109.96	1.26165	41.2981	-26.5862		-60.2249	-51.7253	15.7233	118.756
23.4917	38.0746	16.4616	-51.0597		-96.2584	6.31692	27.6896	4.93713		-47.7336	-62.6261	-10.8458	103.985
12.2776	35.8484	46.0606	-70.3901		-82.4477	9.81251	-1.64062	81.6511		-37.4033	-69.3204	-48.6813	35.8671
1.50494	29.3544	49.3091	-74.4029		-69.9629	9.67102	-22.0948	180.121		-15.4768	-64.8082	-70.9989	-39.0483
-8.50289	19.9497	15.942	-64.4503		-59.258	7.68692	-22.0483	211.97		34.0014	-53.2376	-73.9079	-81.3164
-19.0884	9.56337	-26.294	-66.6531		-48.052	5.01597	-13.2315	106.477		98.9932	-43.4897	-73.2897	-82.0469
-28.3805	-1.63118	-39.7437	-82.231		-38.2997	1.15645	-8.71585	-79.1365		146.076	-33.6616	-75.5954	-48.3627
-33.3218	-12.4426	-16.8662	-80.6199		-37.3449	-3.6475	-6.20446	-194.41		158.725	-14.2628	-71.6387	-4.96672
-35.9483	-20.2349	15.9012	-44.5286		-46.7889	-7.49896	0.387181	-164.75		150.417	12.861	-59.9239	-1.58071
-40.9701	-24.986	29.4363	0.879602		-56.5659	-8.48607	7.73121	-69.4703		136.141	33.4978	-54.6503	-72.5773
-47.6804	-30.179	17.7974	15.7738		-56.6013	-6.02893	11.7346	-21.3747		112.776	42.9168	-63.0381	-182.992
-51.3341	-38.0216	-4.84759	-7.60099		-49.4109	-0.85049	17.6795	-29.3373		78.2652	53.7012	-72.7819	-253.627
-52.1819	-47.2729	-21.6336	-37.8595		-44.1087	5.43897	29.7779	-29.4992		48.8585	74.1704	-72.4609	-249.854
-55.342	-57.6076	-22.9439	-41.8797		-42.0587	11.1435	38.5259	0.4889		37.9931	92.9655	-68.9504	-211.125
-61.3839	-72.0402	-7.49499	-19.6481		-36.6995	15.6005	30.4405	27.542		32.0277	95.6511	-72.1544	-183.499
-65.4173	-91.5414	16.5969	1.71401		-25.2819	18.8137	6.95019	34.0767		8.79105	84.6759	-76.1943	-163.164
-66.9492	-110.342	32.8824	2.56337		-12.0791	19.5995	-14.3243	33.9248		-27.0995	71.0255	-71.3557	-128.377
-72.0871	-121.175	28.206	-9.27573		-0.0874182	15.9978	-14.3366	28.8852		-48.7303	57.5017	-64.6499	-92.8946
-83.2165	-124.014	8.01093	-14.2745		12.4587	9.01156	13.7713	9.3432		-43.9442	44.5621	-70.9942	-94.0831
-94.2698	-125.547	-5.8114	-7.74427		26.103	3.73782	56.6259	-7.75638		-27.8852	42.1624	-89.4147	-142.39
-99.1346	-130.459	1.11703	-1.35096		38.0147	3.77101	81.8787	3.44882		-17.635	57.3212	-105.168	-208.251
-97.3298	-137.309	17.5539	-1.97169		48.2106	5.7986	61.7516	27.0995		-12.8433	76.0812	-113.005	-254.355
-89.3698	-143.412	20.3264	-2.49577		61.589	3.59659	7.28432	27.1647		-5.95223	77.6147	-120.703	-268.545
-75.9888	-149.578	3.75738	2.4616		80.3857	-2.82853	-32.516	13.9268		4.1885	64.4854	-128.408	-271.591
-65.1869	-157.789	-14.7645	4.69056		99.5111	-6.43512	-21.4598	28.0634		15.4669	59.8413	-123.367	-296.805
-68.6657	-166.986	-19.0505	-2.76489		112.894	-2.7389	21.79	60.4403		27.0115	73.8836	-103.79	-350.37
-84.8952	-173.96	-12.2355	-7.96752		120.635	3.95157	49.1202	58.8499		34.9884	92.5233	-92.9499	-393.818
-96.8224	-177.235	-6.54918	5.77982		126.792	6.61996	43.4921	24.5749		35.5174	103.044	-114.633	-387.064
-94.9577	-177.947	-6.74598	29.5548		133.747	4.57965	32.799	23.8933		37.2506	110.865	-160.789	-346.18
-91.6747	-177.715	-11.2868	31.7803		142.09	2.65645	44.1191	75.8085		58.3859	121.668	-198.458	-326.154
-101.372	-177.547	-19.0781	0.22313		152.684	3.39654	67.4636	108.118		102.323	124.932	-208.749	-343.423
-117.553	-178.168	-24.4002	-34.2172		164.786	4.56035	74.6962	73.7236		146.082	110.076	-204.76	-357.047
-125.277	-179.283	-14.954	-31.8067		174.246	4.10017	58.7491	36.814		162.439	87.563	-204.939	-340.466
-127.544	-178.705	10.9071	5.63638		177.559	3.56569	40.8328	73.2071		146.722	78.5486	-202.408	-325.124
-138.995	-174.479	32.1742	37.9644		177.048	5.51001	44.7051	143.119		114.607	89.2448	-177.537	-343.562
-156.808	-168.29	27.0554	40.4868		179.336	10.4543	72.0439	149.073		82.3951	108.046	-137.067	-372.273
-160.502	-164.621	3.15123	33.9495		188.776	17.5395	100.732	84.3273		59.0663	123.703	-118.535	-372.978
-144.494	-165.641	-11.8285	50.1656		203.212	25.3026	104.866	31.7076		49.2519	134.348	-144.85	-356.548
-130.177	-168.967	-8.18131	83.3221		215.088	29.9632	80.0663	30.3454		50.5643	140.696	-190.771	-356.616
-136.641	-171.912	-3.45803	94.4768		217.028	25.6355	48.5562	37.1295		51.4341	141.641	-213.415	-364.483
-156.36	-175.898	-11.1207	60.457		209.518	9.80165	34.6765	25.3715		43.6125	138.059	-206.481	-345.244
-171.187	-184.381	-21.2818	1.12888		203.575	-11.6991	40.2449	30.9679		35.4646	134.182	-199.897	-306.7
-177.649	-197.982	-21.5829	-43.9675		211.528	-28.0451	53.1235	75.0928		42.2129	134.29	-208.169	-298.003
-182.218	-214.508	-17.9082	-52.1127		233.545	-33.1783	71.3575	121.017		63.4767	141.195	-209.354	-338.847
-183.358	-232.41	-20.1696	-26.7987		257.85	-31.2239	98.6038	146.233		80.797	154.677	-186.221	-393.378
-175.506	-250.081	-22.5784	14.2193		276.061	-31.211	118.41	186.737		78.6388	167.12	-160.277	-416.066
-164.569	-262.177	-15.0136	49.3833		292.171	-36.7684	101.005	258.088		59.1771	166.247	-161.609	-388.55
-162.731	-262.327	-3.5704	61.5754		312.695	-42.1052	46.1266	292.023		35.3281	149.792	-183.097	-319.813
-169.995	-252.122	-2.08678	50.0083		335.139	-38.7851	-4.84849	219.005		18.3934	133.052	-192.452	-252.132
-175.261	-242.681	-9.59594	32.3651		352.981	-25.8748	-16.0422	79.2376		15.1215	132.872	-180.75	-255.219
-174.843	-242.724	-13.0808	26.3305		365.675	-11.8317	4.03322	-13.8824		27.5285	147.362	-170.631	-358.558
-176.145	-248.054	-8.69391	31.1738		374.226	-5.65957	30.2789	-4.18394		49.1658	161.279	-177.914	-490.32
-182.446	-247.945	-3.98401	35.0954		371.897	-7.81493	65.4003	68.0145		66.3182	168.654	-192.014	-541.888
-187.68	-239.868	-1.26071	35.6467		352.163	-11.7262	123.332	141.006		68.4407	177.027	-198.593	-499.138
-189.072	-231.599	4.88098	40.5278		325.081	-12.7825	179.714	185.631		56.0101	187.775	-197.613	-449.324
-192.144	-228.811	13.1244	50.5609		311.884	-12.0429	181.018	187.17		36.6382	185.777	-191.02	-449.018
-198.459	-227.395	13.805	57.3357		319.096	-10.9627	113.349	136.566		17.0408	156.656	-173.779	-458.087
-199.978	-220.738	4.05752	59.8917		329.338	-7.62161	30.702	61.3758		0.809889	107.178	-148.172	-430.99
-192.044	-209.294	-8.27186	66.6883		323.921	-1.48698	-4.01291	21.9011		-9.78697	61.1303	-130.122	-396.783
-182.103	-198.96	-17.2559	73.5321		304.743	2.40813	14.0467	47.1264		-13.1908	38.3956	-130.642	-397.694
-178.039	-193.553	-22.1648	58.3941		286.078	0.140797	41.8062	96.5918		-8.612	42.6773	-144.898	-412.283
-176.301	-193.127	-17.3679	16.222		273.521	-2.21819	48.2691	107.512		3.76426	65.4299	-166.015	-402.929
-170.124	-197.218	4.26094	-14.5719		261.91	5.50016	40.4411	66.8059		20.5287	95.0656	-190.547	-387.4
-162.424	-205.003	32.7472	11.3934		248.855	20.6674	36.9473	21.3949		34.141	122.721	-201.966	-390.222
-160.694	-213.096	42.6829	81.9542		238.522	24.7046	41.3028	23.8678		38.9672	143.87	-175.247	-365.083
-163.883	-217.413	23.4637	126.646		232.742	3.69422	46.8541	76.2257		38.2691	156.907	-118.668	-254.829
-164.586	-217.766	-5.28083	95.3534		227.896	-31.4167	51.3081	127.203		39.6312	161.094	-88.0467	-112.245
-161.706	-217.936	-19.2377	19.3425		221.611	-52.975	56.009	130.116		42.5442	157.374	-127.93	-69.9105
-160.967	-220.72	-18.5171	-26.6631		215.571	-45.4067	58.7784	103.524		37.3182	150.727	-209.572	-176.525
-163.493	-224.726	-18.8112	-12.1531		211.227	-20.1854	56.9734	111.785		19.5488	148.43	-258.792	-334.197
-163.383	-226.163	-24.4833	24.5883		208.953	-0.983603	55.0826	170.934		-0.763741	153.819	-241.524	-419.312
-157.829	-222.546	-26.9831	37.3247		211.305	0.554584	61.3592	208.011		-9.98348	162.284	-191.782	-408.104
-151.198	-214.996	-24.1295	28.7837		220.176	-8.49449	75.3891	155.213		-6.28013	163.957	-155.284	-360.038
-146.637	-207.591	-23.5016	35.0435		230.384	-14.8016	84.722	58.2845		1.64193	151.194	-138.288	-329.83
-141.118	-203.086	-26.8191	75.3993		233.479	-12.6068	78.6592	27.4169		7.82071	126.503	-121.114	-328.903
-132.446	-198.787	-25.6305	137.639		229.287	-6.58253	62.6637	84.7002		13.3907	104.444	-93.0933	-339.049
-124.811	-189.887	-15.3212	198.377		226.26	-5.32032	52.0536	134.271		17.7605	100.835	-58.5478	-334.258
-122.651	-178.577	-2.14703	233.207		228.16	-12.552	50.9534	105.307		12.9475	115.318	-30.0845	-306.58
-123.615	-174.928	6.88274	214.839		228.153	-22.8905	46.6565	50.6918		-8.28323	128.64	-30.5313	-280.694
-122.453	-183.741	11.8644	133.145		220.001	-26.559	30.2325	54.7491		-39.994	123.739	-79.2966	-282.334
-118.365	-194.774	14.8113	24.4472		207.823	-19.7261	13.4917	103.576		-62.3325	106.203	-157.83	-296.32
-113.563	-193.952	15.3851	-45.9133		199.088	-8.99787	14.2747	118.07		-55.8945	95.7848	-208.575	-290.463
-107.323	-182.389	15.568	-46.8809		193.809	-3.95526	30.3705	79.97		-18.6609	100.484	-192.848	-273.286
-97.165	-174.543	20.5518	-10.649		187.391	-6.88531	41.9099	46.3662		31.037	109.59	-137.089	-275.742
-84.9783	-176.265	29.676	15.9971		179.961	-12.3033	37.8227	50.8626		69.4352	111.473	-98.3297	-276.583
-76.4242	-175.277	32.4244	29.5003		175.619	-14.7154	25.0219	66.6007		85.5465	105.625	-95.7814	-215.631
-73.2585	-158.927	19.3732	55.7134		174.609	-13.0818	10.9625	72.9583		84.7558	94.6597	-103.589	-101.325
-70.308	-132.418	-5.70961	94.8701		172.778	-8.61217	-5.28503	86.3369		77.4225	77.5429	-100.885	-30.5195
-61.7135	-110.602	-28.5163	115.223		167.867	-2.70064	-19.4823	103.454		67.8674	57.0622	-92.6306	-57.289
-47.395	-97.5531	-36.9286	100.873		161.039	2.44396	-18.462	82.2428		53.49	43.0158	-79.3822	-108.711
-31.9563	-84.8766	-29.6771	72.6405		153.25	5.18632	-1.36887	18.9722		29.9331	40.4631	-45.5372	-92.8181
-19.8501	-68.13	-16.2383	51.2004		145.118	7.51827	11.1746	-11.7671		-3.22317	44.1847	4.69691	-34.7961
-13.4862	-54.063	-10.3706	28.1045		139.126	12.8772	4.39129	49.8735		-37.994	51.4837	30.5057	-27.5731
-13.646	-49.6732	-19.6579	-8.52359		136.609	19.6146	-7.01896	150.415		-60.6806	68.81	1.53703	-83.8927
-18.5948	-52.6133	-38.0667	-41.9341		133.576	20.8756	-0.749408	177.647		-65.7447	95.9776	-55.2909	-126.305
-23.5534	-56.0638	-51.2581	-44.9747		125.275	13.3621	17.5911	99.8256		-66.1005	116.362	-84.0653	-111.664
-24.1856	-56.8197	-51.1276	-18.6184		114.366	2.31214	22.6168	-4.34865		-79.5522	117.419	-66.6475	-77.4051
-21.3365	-54.6515	-41.9878	10.6392		108.34	-5.38806	8.16845	-51.7215		-102.848	110.575	-34.9616	-55.1473
-20.1006	-48.9098	-31.2991	25.6718		108.591	-9.41176	-4.98016	-36.9745		-111.294	112.353	-20.1805	-20.4391
-23.0001	-40.4962	-20.0148	30.071		108.56	-13.246	-1.6038	0.857617		-90.9934	113.534	-17.6733	41.3107
-25.9338	-33.6234	-6.28734	28.5772		103.887	-16.4743	9.88656	40.7323		-59.8453	90.5145	-8.55496	84.8991
-22.8324	-30.8742	6.22593	18.9179		97.581	-15.4485	17.5985	75.4528		-45.3042	46.0909	8.42218	65.3382
-13.1688	-28.6798	10.6325	5.99809		92.6483	-10.4744	23.8391	81.5447		-50.5874	13.046	21.1258	6.40708
-2.27003	-21.8694	6.03974	4.10678		86.2897	-6.63004	32.1228	42.701		-57.1823	9.32428	25.0207	-30.5577
5.61295	-11.2147	-1.09917	16.4903		75.724	-6.6999	33.7745	-2.29582		-53.9448	12.5635	24.6221	-19.4941
11.4802	-2.53343	-4.72966	26.6864		64.24	-7.80036	21.9813	19.3025		-46.0061	-6.21541	22.8226	19.4491
17.6737	1.03954	-3.78489	19.6403		55.9914	-6.37283	7.33904	122.859		-37.468	-41.4425	21.854	58.6495
22.8791	2.62794	0.558604	2.21431		48.6042	-2.85611	3.8258	220.424		-25.3079	-64.6696	27.9326	84.5865
24.2068	7.78009	6.71964	-6.06059		36.7722	0.317619	6.31868	201.406		-13.8377	-66.0671	41.8876	97.1998
22.8617	19.5974	10.3197	2.90666		21.0719	2.4478	-2.497	62.3129		-15.5188	-62.7654	50.7157	109.178
23.8151	37.1393	5.14656	18.0412		7.77035	4.28699	-24.9142	-73.8208		-27.998	-69.2867	43.0011	133.52
29.1547	56.1905	-9.46927	23.2154		0.592149	5.85158	-41.5327	-89.4044		-27.1519	-79.8869	29.7086	162.536
34.9498	71.9531	-24.6062	15.2959		-2.89913	6.01969	-35.2383	-5.55453		2.5057	-83.5873	33.1972	179.634
36.5871	83.0356	-28.9778	8.13813		-6.78714	3.26753	-14.4355	50.2093		41.6028	-80.6425	54.1046	196.16
35.1154	92.2151	-20.0044	16.4424		-12.0736	-3.55751	-7.08405	4.4978		55.9633	-76.595	66.3145	241.559
35.9568	101.59	-5.71779	33.5619		-16.6488	-13.7455	-30.4093	-79.038		37.0114	-70.7483	53.2255	304.302
42.3416	108.718	3.42536	33.0992		-17.7701	-24.0444	-66.5397	-97.3779		7.54422	-59.4784	36.3432	325.969
52.244	110.469	2.72564	1.99532		-14.7291	-31.2465	-74.1043	-46.2853		-9.45826	-45.6379	55.2531	281.938
61.4917	108.97	-4.60424	-35.4764		-10.1505	-35.0916	-33.4219	-13.1814		-13.0661	-37.3656	123.221	226.727
67.7866	109.339	-9.32276	-43.0824		-7.23005	-36.5238	22.4942	-49.3756		-15.324	-39.6596	209.916	219.065
71.2301	112.001	-1.49263	-19.195		-4.83785	-34.2423	37.214	-104.885		-23.5938	-51.393	264.536	237.913
72.6686	112.266	19.466	1.55093		1.71528	-26.65	-5.0555	-102.032		-36.1818	-68.2215	253.152	225.18
72.9373	108.507	38.3324	-4.81059		13.4595	-16.7457	-60.6888	-33.0195		-46.5478	-84.3713	183.404	185.586
73.4426	105.756	35.337	-24.5768		25.2263	-10.5467	-79.8484	38.0837		-48.0045	-93.619	101.894	179.424
76.514	108.727	9.75596	-34.0356		32.7879	-10.1552	-61.0507	45.7868		-40.468	-93.2933	59.9807	222.141
84.3374	115.573	-14.1069	-31.8242		37.4481	-13.0008	-38.7533	-22.6893		-33.8804	-87.3191	70.515	257.17
96.7842	122.06	-13.7339	-28.5382		39.1941	-18.3516	-33.9527	-122.406		-37.4633	-81.7023	100.894	244.233
110.209	128.168	3.33206	-23.1274		30.9808	-28.2393	-39.9228	-181.96		-44.1645	-76.6926	114.92	219.827
119.566	135.775	10.767	-10.7414		7.07753	-39.7441	-46.6977	-158.978		-35.0796	-67.5188	112.176	241.345
122.894	142.417	1.48715	-1.26353		-27.1457	-43.6264	-53.1252	-83.7243		-3.87869	-54.8368	114.859	310.951
123.213	143.479	-2.96026	-6.93414		-62.226	-35.8233	-56.2247	-32.8562		31.1063	-49.6648	128.333	387.515
124.773	140.649	12.883	-18.7231		-97.5262	-24.5123	-52.2006	-45.7919		45.722	-61.5885	137.274	445.273
127.881	142.629	32.0824	-17.5917		-136.265	-19.3633	-49.1921	-86.6697		35.7214	-83.4137	136.288	484.47
129.146	155.258	28.8881	-5.36778		-170.314	-18.7738	-57.1363	-103.694		17.4061	-96.1381	138.05	499.043
126.851	174.537	6.3804	-1.98149		-184.95	-15.6786	-64.4278	-96.0149		6.8049	-92.6697	147.22	469.627
123.848	191.635	-9.43166	-13.2866		-181.84	-11.9962	-50.4111	-92.0908		5.46859	-88.4738	151.735	392.019
124.053	201.981	-7.51906	-24.6434		-182.626	-16.8623	-25.3141	-90.7523		5.01073	-101.047	149.219	294.452
128.02	207.1	-2.08681	-28.2578		-201.825	-30.8354	-27.6463	-70.8715		-2.01505	-125.294	156.847	223.068
133.821	210.162	-4.53737	-33.09		-228.245	-41.9458	-68.3211	-44.9707		-17.7088	-140.673	179.447	214.507
140.729	213.198	-7.65432	-41.7333		-243.479	-40.1466	-105.537	-48.4567		-40.1123	-139.439	190.942	272.476
149.196	217.612	-5.07603	-41.4462		-248.242	-28.0089	-96.266	-73.563		-64.5919	-133.811	169.256	358.737
157.679	223.887	-5.98189	-29.2243		-257.057	-14.3927	-49.3667	-68.8958		-84.2585	-134.694	131.497	414.007
162.864	229.977	-16.539	-23.2647		-274.303	-5.03577	-3.17959	-21.7694		-91.7007	-139.105	110.554	403.804
164.097	231.938	-22.3535	-33.011		-291.107	-2.81631	26.9898	9.2449		-83.3301	-143.755	112.658	349.08
164.671	227.445	-7.31542	-37.1208		-302.631	-9.27633	46.2776	-26.2537		-63.8837	-154.709	124.658	309.485
166.678	218.673	19.0782	-13.3275		-312.614	-19.7805	43.327	-99.604		-45.4135	-173.169	146.633	333.934
167.012	211.762	31.284	22.5785		-320.511	-23.23	0.390888	-148.229		-38.9591	-186.591	181.811	418.233
161.676	212.872	20.6663	32.45		-319.62	-13.7195	-61.1527	-157.593		-46.7242	-188.943	206.142	500.386
152.866	222.615	2.6816	5.79354		-311.668	1.3861	-89.4798	-154.284		-63.4166	-196.912	193.36	506.359
147.971	233.236	-7.27401	-28.7779		-309.305	11.5085	-69.8055	-144.241		-82.9104	-225.583	169.928	422.452
151.059	233.702	-9.11532	-42.5222		-317.846	17.3676	-47.4428	-112.736		-99.9578	-255.892	193.842	321.078
158.44	220.54	-7.39972	-36.258		-326.492	27.8623	-63.7785	-76.5038		-108.154	-250.654	263.439	289.34
163.752	202.763	-0.889613	-26.6577		-325.391	44.5416	-99.5104	-79.5817		-103.771	-203.129	298.035	329.934
164.646	193.176	10.281	-22.0399		-320.598	57.6472	-107.955	-127.258		-92.4457	-146.901	242.016	365.833
162.82	195.283	17.5928	-22.1469		-322.343	58.5903	-81.6178	-168.254		-84.6948	-113.048	146.677	352.561
160.053	201.716	13.034	-28.5212		-327.452	49.6434	-53.4423	-158.852		-82.2931	-99.3237	104.475	340.848
156.856	204.884	0.418565	-41.7962		-325.538	39.145	-44.6896	-110.548		-76.3181	-90.0042	132.807	393.677
153.566	204.518	-8.16489	-54.6949		-316.969	32.1939	-44.7714	-59.1398		-62.2281	-83.7244	175.866	478.991
150.256	203.539	-5.30361	-58.6316		-311.941	28.3943	-40.0618	-21.0329		-48.531	-85.5079	201.845	502.209
146.492	201.579	5.05895	-54.8961		-313.851	24.793	-32.932	-1.47172		-43.9529	-88.1991	233.247	433.87
143.299	196.676	12.3175	-51.4159		-315.362	18.6888	-28.43	-14.6543		-43.642	-82.2127	277.174	345.852
144.036	190.637	10.1052	-50.7234		-311.115	10.3426	-26.9717	-64.4751		-37.6406	-74.3022	289.92	311.317
150.412	188.299	4.10828	-49.5885		-303.771	4.35645	-36.0284	-122.556		-27.6525	-77.501	240.856	321.125
158.474	192.16	7.05486	-50.0715		-295.766	5.5778	-65.4865	-153.799		-23.8333	-88.2855	167.558	323.832
161.889	200.616	23.2367	-60.4767		-284.65	12.6555	-102.523	-155.472		-27.1858	-92.4355	130.147	304.997
159.198	210.174	42.0182	-79.279		-270.086	18.901	-114.261	-150.845		-27.3983	-90.6872	137.483	288.255
154.604	216.437	51.1522	-85.363		-257.798	20.6423	-89.8573	-153.6		-19.3362	-99.6957	153.197	283.517
151.4	215.038	50.2989	-56.607		-252.455	20.9934	-59.9674	-157.546		-10.4562	-126.148	155.133	275.987
148.343	206.508	43.5447	-0.846071		-252.222	23.6043	-55.8026	-153.317		-8.47515	-156.632	151.712	258.674
143.621	199.312	26.7166	41.5687		-253.557	26.7955	-66.316	-137.669		-11.5431	-177.024	148.961	242.64
138.434	202.101	-2.91104	35.4383		-255.949	27.239	-60.6505	-112.842		-15.2399	-187.274	138.233	236.269
134.146	211.849	-28.7635	-11.6921		-258.675	26.3925	-40.5258	-90.1308		-20.1391	-191.708	119.529	239.244
128.971	215.502	-27.0357	-57.3039		-258.437	28.9523	-37.8301	-84.7351		-26.152	-188.306	108.438	253.567
120.679	206.069	-0.28039	-67.8663		-254.522	36.0007	-60.2995	-95.3476		-27.1813	-175.741	111.945	275.31
110.671	191.709	19.8673	-47.3699		-251.947	43.3585	-73.1784	-102.215		-18.7266	-160.698	117.594	279.92
102.405	184.768	12.2176	-24.0674		-255.067	46.7084	-48.9296	-96.4151		-4.20022	-149.219	114.325	247.832
97.3014	186.528	-7.77938	-20.421		-261.351	45.5594	-9.23704	-90.0861		14.3277	-137.722	108.011	207.474
94.8613	188.614	-12.6433	-38.1651		-265.272	41.7915	4.42149	-82.8143		45.2016	-120.313	108.776	215.836
95.0206	186.152	0.711136	-60.8093		-265.138	36.6931	-14.8923	-49.8615		95.997	-99.3342	115.888	279.302
96.9835	182.048	13.8835	-65.4574		-262.445	30.7625	-39.8616	4.92895		156.318	-81.4378	122.398	326.844
97.2553	178.761	15.556	-43.5776		-257.901	25.3549	-53.3588	17.5253		203.498	-67.6542	124.313	292.055
93.1263	173.316	10.5539	-16.5462		-252.337	22.8154	-62.9409	-62.2008		226.427	-53.922	119.18	200.225
87.7112	162.819	6.3946	-17.1719		-248.558	23.9972	-70.4906	-181.403		234.228	-38.2272	105.418	137.599
87.038	149.289	6.04024	-45.5648		-247.684	26.0139	-58.0982	-230.395		239.321	-22.3779	89.5104	144.317
91.395	135.59	10.6449	-58.6601		-245.961	24.426	-18.8491	-178.729		240.855	-10.6685	85.3606	177.694
93.8395	120.711	16.8042	-21.9339		-239.65	19.1138	19.9984	-105.765		228.634	-10.9819	99.3418	183.364
89.036	103.088	15.0773	39.3067		-230.896	16.1298	25.8054	-85.195		196.041	-31.2005	121.224	160.357
79.8244	85.8766	3.36601	63.7751		-224.077	20.6188	1.68459	-101.619		144.66	-67.594	134.449	136.449
72.5324	74.6134	-4.13773	26.0623		-218.375	28.7997	-21.0799	-107.014		82.5856	-101.495	130.263	115.551
69.0456	70.7533	3.93007	-38.2031		-209.234	31.1923	-25.6521	-98.9771		23.2114	-115.951	109.556	86.2214
67.0261	70.9941	14.0263	-78.9383		-195.976	24.4307	-24.0526	-99.5368		-20.411	-113.565	79.1025	63.6217
65.7923	72.3798	3.57447	-78.7346		-182.749	15.4901	-29.8876	-103.255		-47.0249	-110.434	50.7476	79.9695
67.5683	74.6808	-23.7754	-49.1981		-172.648	12.2756	-38.2508	-95.104		-69.5328	-114.433	36.072	131.265
72.829	77.6172	-40.0324	-8.56479		-165.881	14.1643	-40.1025	-83.8913		-99.6695	-117.899	34.4016	169.655
77.7934	79.0465	-31.8765	20.8718		-162.628	14.9151	-39.5259	-71.9613		-133.202	-111.433	31.4438	162.717
77.8342	77.4506	-16.0423	15.0901		-161.405	11.4102	-44.237	-29.9845		-156.75	-95.8684	16.6948	133.52
71.7783	74.4237	-9.53492	-28.0625		-154.605	5.67806	-49.4967	44.4031		-166.158	-77.9279	-2.33766	122.156
62.1661	73.0881	-6.05241	-77.0608		-133.047	0.992759	-44.8664	82.5036		-168.891	-61.663	-10.4343	127.308
52.6246	74.5995	6.36434	-97.4222		-97.7209	0.11545	-31.844	29.6106		-167.907	-48.9791	-5.16304	111.709
45.609	77.0639	22.9475	-87.9462		-61.5759	5.09945	-22.5322	-55.4564		-153.071	-42.9704	2.33503	57.0164
41.3762	77.5822	32.797	-71.2353		-36.5628	14.1063	-21.761	-69.9499		-114.438	-43.8039	6.90996	-12.5744
37.9268	74.8154	37.169	-57.6728		-23.1844	19.946	-20.4057	-20.7034		-59.2812	-43.1546	19.5015	-63.056
32.4058	69.6349	40.4723	-39.799		-15.0285	16.932	-8.69745	-10.4963		-9.99169	-29.9432	49.6799	-86.2183
23.6748	63.5859	34.9933	-18.22		-7.93747	8.76211	9.24019	-65.4488		14.2521	-4.41101	80.7092	-95.3745
13.6832	56.9847	13.3305	-9.25569		-0.475359	4.74433	16.6721	-85.3187		11.5295	17.9875	73.6835	-100.978
5.4987	48.6953	-12.1419	-21.089		9.63596	8.16514	0.0269928	-7.04981		-4.86139	22.5124	8.36776	-102.689
-0.539291	37.4778	-21.72	-39.5335		23.224	13.2468	-33.9476	84.0476		-19.6536	14.6798	-80.5472	-99.64
-7.83732	23.0737	-15.8309	-46.0581		35.9903	14.0717	-56.8421	79.72		-27.9451	16.9921	-123.665	-97.9553
-19.106	6.43348	-11.2524	-38.9459		42.7278	11.2257	-42.2906	5.81762		-36.1653	41.128	-86.7721	-105.483
-30.8652	-10.129	-12.4886	-29.336		44.6096	7.95548	3.64944	-37.0873		-50.2879	68.2606	-12.9109	-120.008
-34.8368	-23.7077	-7.19268	-24.5652		48.1601	4.84056	42.8367	-31.3949		-64.156	66.5008	22.9548	-124.444
-26.8577	-33.9539	8.23852	-22.4831		57.703	1.30982	43.8086	-33.151		-63.9372	28.349	-0.448035	-101.295
-12.9736	-45.5361	19.211	-17.8799		72.505	-1.47824	14.9825	-37.6246		-45.2862	-18.4422	-31.6779	-59.5724
-3.92152	-64.1674	16.8529	-10.0516		90.2314	-2.97232	-9.32189	22.9556		-20.3715	-40.8432	-19.4585	-40.3324
-4.09208	-88.0357	14.0971	-5.28517		108.674	-6.07827	-9.82036	137.475		-3.95587	-33.0241	18.4677	-78.7052
-8.93949	-105.84	25.5126	-10.3388		124.251	-14.3107	3.12713	186.325		2.34591	-13.945	19.2472	-158.447
-13.1769	-107.167	42.6658	-19.9911		133.565	-27.1239	11.8776	101.532		6.12539	-2.02724	-44.9719	-221.464
-17.5505	-94.3856	43.7318	-17.0095		137.852	-40.0651	12.5338	-28.5054		9.2643	-2.02107	-135.167	-231.384
-25.8379	-81.1028	22.5663	5.87923		142.495	-48.625	11.4538	-75.5914		6.09296	-10.3199	-192.786	-212.708
-38.5607	-78.5594	-4.0441	29.3343		150.443	-51.264	14.6136	-30.7195		-4.56519	-19.7596	-197.962	-213.225
-52.5578	-86.1462	-17.3096	27.773		158.342	-50.6044	25.3645	20.9865		-14.9323	-19.443	-174.064	-241.387
-64.7593	-95.5521	-15.3434	5.16586		160.304	-51.9023	41.8782	37.2624		-18.1902	-0.8743	-150.79	-263.656
-73.7474	-100.945	-9.36783	-7.56022		153.817	-57.0492	53.0154	49.7791		-15.4207	33.4008	-137.01	-258.97
-79.2522	-103.181	-7.2595	4.87863		141.566	-59.4678	48.7102	76.8736		-9.72778	74.1637	-125.813	-247.733
-82.7923	-106.223	-5.50137	20.851		129.293	-49.7497	38.8038	87.2729		-0.579593	117.393	-113.692	-256.617
-87.4825	-112.243	2.47279	13.7408		121.964	-28.7368	47.0538	65.1348		11.6695	162.483	-107.308	-276.701
-94.5785	-120.255	13.0101	-11.129		119.947	-10.1851	78.6932	48.106		21.6963	200.043	-111.946	-276.822
-101.394	-127.939	13.1309	-27.9284		119.24	-6.69927	109.651	68.8916		24.5727	215.272	-120.723	-247.891
-105.15	-133.963	-1.47537	-28.0694		118.003	-17.1495	119.909	99.7268		20.2281	207.679	-124.253	-212.283
-107.358	-138.471	-14.5782	-26.6841		121.925	-31.6225	120.273	91.5424		8.70986	194.867	-129.206	-191.816
-111.364	-141.709	-5.05885	-33.8345		138.519	-43.0039	126.2	45.6076		-11.7518	189.428	-152.942	-188.157
-117.149	-143.379	25.477	-38.1782		165.258	-47.3629	120.956	10.1814		-35.4638	182.92	-193.434	-199.536
-122.605	-144.185	50.145	-25.3993		188.464	-39.1724	77.654	14.2449		-45.8559	162.095	-219.758	-234.537
-128.846	-146.674	45.1935	-0.869872		197.03	-17.606	15.6195	37.3889		-32.1145	131.511	-207.847	-293.344
-139.152	-152.659	13.8481	15.4674		193.447	4.04654	-3.00388	49.1648		-4.87275	107.843	-175.738	-349.88
-152.195	-160.575	-21.094	12.9187		187.635	8.11231	49.3884	49.9434		16.0633	98.1715	-163.56	-375.103
-161.447	-167.572	-40.447	1.31162		183.54	-4.4758	118.652	56.7142		26.7421	97.2397	-181.929	-374.42
-163.305	-173.611	-40.1286	-2.83663		177.34	-11.2832	126.287	67.1982		39.1423	102.723	-200.323	-380.616
-161.575	-180.778	-28.3535	3.07531		167.104	5.09203	61.5831	63.1129		57.78	118.523	-188.146	-407.069
-161.354	-188.978	-19.4071	6.81886		157.525	35.4181	-10.6187	44.6477		71.88	141.79	-148.708	-429.06
-162.218	-195.807	-24.5348	1.48731		153.506	56.3161	-30.0755	36.4489		74.0715	159.856	-108.338	-421.091
-160.847	-201.019	-40.3182	-2.65392		154.079	57.9665	-1.00313	52.5215		71.5311	164.902	-89.3141	-393.822
-157.524	-207.039	-48.6968	5.23874		155.829	49.8181	34.3613	76.0045		71.751	162.261	-99.8145	-376.999
-155.969	-213.831	-35.4469	16.9007		159.204	42.4864	55.0976	85.5996		71.6724	159.333	-133.843	-378.46
-157.949	-217.823	-6.72041	18.7409		167.653	35.5511	72.672	83.0389		70.2791	154.59	-171.795	-381.151
-161.492	-218.521	18.1008	21.1792		181.572	24.8385	94.7052	78.7437		76.8936	143.71	-194.12	-375.167
-164.123	-221.477	26.8807	49.1484		196.437	12.1045	104.503	71.0242		92.2845	130.287	-201.868	-370.145
-165.309	-230.171	22.3001	96.8886		207.336	2.11308	84.1718	63.0558		94.8878	123.448	-211.075	-373.243
-165.674	-238.795	12.9238	120.236		213.18	-4.63079	43.1308	78.8279		67.3136	128.189	-223.086	-374.351
-165.549	-239.479	4.87749	93.5578		215.825	-10.8403	10.7816	125.424		30.2165	143.057	-220.084	-361.505
-164.374	-235.05	1.07711	50.8509		216.985	-16.4962	5.15342	155.003		25.4782	163.524	-198.41	-338.1
-161.01	-237.572	1.06609	40.9133		217.468	-18.2353	19.2596	114.563		63.3167	181.888	-182.665	-317.54
-155.659	-253.256	0.849099	58.4943		218.328	-14.1833	37.857	32.6163		107.613	187.253	-190.307	-311.614
-151.712	-274.534	-2.4527	58.0756		220.581	-6.83616	56.3512	-0.167606		120.623	173.57	-204.4	-329.659
-153.179	-288.954	-6.77314	29.7355		223.218	-1.0616	77.0037	48.5886		102.698	148.54	-203.474	-375.598
-158.943	-290.959	-9.77701	16.2326		222.8	-0.060118	94.4367	110.862		76.9786	129.045	-196.84	-435.274
-162.525	-282.504	-13.2386	43.5793		216.181	-2.48899	96.5432	127.714		53.6266	125.575	-200.025	-477.211
-160.043	-267.331	-16.1232	76.4441		203.607	-3.11857	80.0259	139.79		27.8674	133.876	-192.856	-479.261
-155.64	-249.374	-8.62818	69.1681		189.021	2.25739	55.7655	208.993		2.30002	142.677	-142.954	-450.834
-155.549	-233.825	15.0627	31.1035		177.859	12.0843	35.3922	293.445		-10.5049	146.316	-67.2406	-420.46
-159.163	-224.341	39.6611	7.69861		174.341	20.9026	20.0763	282.061		-6.49581	147.942	-28.9669	-405.382
-160.468	-219.284	38.7005	15.0173		178.976	26.095	7.82455	147.811		4.83466	152.997	-64.379	-398.684
-156.927	-214.003	6.24513	29.0317		187.266	29.8384	4.3267	-4.17752		15.0144	162.865	-143.899	-379.443
-151.878	-206.875	-32.3931	32.1653		192.396	33.2238	16.1434	-55.0032		23.416	174.848	-214.905	-330.836
-148.293	-200.574	-48.1521	34.5122		191.747	32.3887	35.4691	12.9054		28.63	185.698	-251.79	-259.239
-145.379	-197.554	-37.7885	45.5265		190.432	24.1291	43.6641	128.624		26.4181	193.334	-253.151	-202.598
-142.485	-196.697	-19.4178	55.4874		195.837	12.758	34.0829	208.046		20.4683	195.876	-224.808	-204.61
-141.537	-194.907	-7.60669	55.964		208.337	6.37793	22.4301	200.635		23.7637	191.213	-187.27	-265.606
-143.069	-190.354	-3.23882	55.4704		219.81	6.70993	26.9193	114.519		42.4712	178.215	-171.686	-331.434
-143.431	-183.709	-2.73192	61.421		222.149	7.31998	43.8552	24.806		66.077	156.81	-183.599	-349.274
-138.989	-177.172	-5.10117	63.8591		214.989	2.89608	52.8749	16.0765		79.6927	126.355	-193.046	-323.862
-131.04	-172.386	-9.06705	51.3089		204.128	-4.07998	44.7802	86.2626		80.3023	87.0268	-181.692	-297.669
-124.051	-168.784	-11.5111	30.8326		194.945	-8.09033	32.7631	142.353		75.5765	45.6444	-171.196	-288.134
-120.464	-164.513	-11.5177	19.7729		189.307	-8.11964	32.2846	118.137		72.5687	17.2836	-175.373	-276.625
-119.186	-159.381	-11.7157	26.3476		187.184	-6.6878	40.2611	55.4898		73.9482	15.0775	-156.399	-255.475
-118.041	-155.566	-14.2809	47.5526		189.184	-3.79532	43.2659	32.7867		80.6123	36.8182	-77.8559	-246.337
-115.988	-154.442	-18.1248	75.4373		197.946	3.15532	39.3192	55.1317		90.5004	65.1645	15.4449	-259.853
-113.536	-154.482	-19.7777	94.997		216.758	13.0168	38.2605	70.5002		96.9548	82.5702	29.6894	-271.371
-111.803	-154.116	-15.2634	88.0442		243.747	18.547	41.8159	66.6089		94.7747	83.3854	-59.0283	-257.565
-110.505	-154.933	-3.50993	54.3291		267.121	12.8622	38.0438	84.6103		87.1911	71.409	-168.129	-229.978
-107.23	-159.26	9.17881	20.1608		271.982	-2.9733	20.974	139.014		81.8834	51.474	-208.568	-208.549
-100.53	-165.519	11.6686	9.84893		256.3	-20.0709	3.72486	184.358		81.1513	27.5813	-179.417	-187.364
-93.3653	-169.161	0.229555	15.6435		235.841	-28.7182	3.28772	177.258		81.1429	5.74099	-138.962	-157.216
-90.5324	-168.06	-14.522	14.0176		227.119	-25.0968	21.3857	128.165		79.9181	-6.96372	-120.132	-140.088
-92.3813	-163.929	-19.3252	4.81944		228.514	-13.0105	49.6169	73.792		79.8819	-6.54774	-111.506	-160.449
-94.4365	-158.141	-14.9822	9.13091		225.786	-0.604442	82.576	33.1678		80.5954	6.44609	-98.8856	-193.261
-94.0154	-149.502	-13.5046	28.2767		214.012	5.46584	110.587	10.1291		74.8759	27.8589	-85.1185	-186.822
-93.2853	-137.355	-18.9704	35.4641		203.23	4.44081	108.859	9.33843		56.5486	49.7306	-73.9687	-140.515
-94.1416	-123.835	-21.0178	21.3967		200.377	0.767726	58.7368	25.8211		29.9823	61.8613	-64.2574	-113.91
-94.281	-111.084	-11.2775	20.1472		197.324	-0.840603	-17.2032	37.8182		7.6931	58.6182	-59.4863	-141.514
-91.0884	-98.7044	2.32587	62.6782		184.568	0.813407	-64.1433	31.643		-2.25553	44.7344	-62.2606	-179.887
-85.5809	-86.4395	5.42896	121.197		168.119	4.05705	-50.8694	21.8382		-4.28529	31.322	-62.7649	-169.974
-79.2426	-77.3122	-3.08959	133.75		161.432	6.54765	-1.87566	30.4071		-9.51596	25.7241	-52.6335	-120.54
-70.7917	-74.5897	-9.65871	82.8695		164.384	5.53851	36.1198	55.876		-23.3367	27.2786	-44.2843	-88.7361
-60.1295	-75.9375	-3.40732	18.4813		162.387	-1.99797	43.5916	77.4824		-41.1536	32.0263	-52.4749	-94.0772
-51.6666	-73.8184	12.1774	-5.94613		146.95	-16.4812	31.7304	83.3876		-56.5805	37.7955	-59.955	-96.6114
-48.4233	-63.0432	26.0012	7.10266		126.05	-33.1083	15.9906	81.6826		-70.1179	43.9342	-30.6951	-61.6416
-45.9687	-46.4475	30.9662	19.4031		110.388	-44.9762	9.45681	84.0968		-86.0941	49.2303	35.3832	-6.89164
-38.5705	-31.947	25.2387	13.6011		99.3521	-49.9595	29.5505	85.5147		-102.868	52.0449	86.3774	27.4905
-29.1715	-24.6725	7.85052	4.03387		87.7427	-52.5622	79.922	63.884		-111.418	51.5442	73.0388	26.6094
-25.8854	-22.7589	-19.1233	2.61643		78.7406	-57.5391	125.537	7.91389		-104.776	48.3303	5.4587	2.96161
-29.2246	-20.3001	-44.6954	2.30138		79.4371	-63.4188	115.933	-51.944		-84.8818	44.4756	-57.8959	-24.3768
-30.6682	-13.4466	-53.4824	-4.04854		85.9872	-64.6978	44.7529	-56.9268		-59.1579	41.834	-68.1876	-34.0489
-25.1129	-3.5202	-41.0388	-10.4921		84.3847	-59.6987	-35.0423	16.3934		-34.9226	38.6073	-24.0961	-7.94127
-17.1726	5.01649	-20.8367	-10.9155		68.7357	-53.1364	-67.9111	117.272		-18.4563	29.3377	36.297	43.2479
-12.3755	8.8875	-10.4601	-10.0722		50.1868	-49.5586	-50.407	171.506		-12.8726	11.7774	67.7349	76.6761
-9.10549	8.58355	-12.623	-14.2258		42.1833	-46.5589	-17.1674	163.157		-12.4255	-7.17734	49.1963	67.8112
-3.49806	7.73404	-15.4587	-21.2142		42.8077	-37.5063	7.39031	133.666		-5.1672	-17.0259	-0.80707	51.628
3.55013	10.402	-10.3157	-25.408		39.2229	-20.7087	21.1616	106.018		11.3612	-15.8687	-38.0525	78.853
9.47156	18.1196	-1.44605	-24.0592		26.5875	-2.5751	21.0725	58.158		21.3333	-12.674	-30.1866	137.071
15.5779	28.6451	3.56911	-15.9561		13.4611	9.83484	-2.67687	-14.8074		6.7935	-15.7043	15.4482	158.985
23.8811	37.9738	4.45998	-2.77952		7.27348	16.3783	-44.9617	-63.1885		-28.5087	-23.1159	61.8482	118.832
31.6504	44.1913	4.11114	9.01464		3.23005	20.6465	-79.0728	-45.7126		-60.5736	-28.0271	78.0642	75.0711
34.905	48.8499	1.01569	21.4951		-6.77001	21.5899	-82.5265	3.46829		-71.4908	-28.8126	64.1768	89.1582
35.3113	54.1941	-6.20113	57.456		-20.3428	14.2684	-60.2531	16.4168		-65.986	-29.5677	45.5744	141.471
38.2884	60.4338	-11.6889	133.24		-28.3391	-0.233209	-35.3454	-17.7674		-59.869	-32.5945	46.1811	173.692
45.6032	66.9318	-9.08781	211.817		-30.269	-11.995	-24.035	-49.9103		-61.2989	-35.7386	66.3197	187.999
54.6359	74.2943	-2.49444	215.732		-36.2686	-13.4849	-26.2759	-51.3922		-68.3702	-36.8976	88.3301	240.571
63.5432	82.8346	-0.870186	114.488		-50.6261	-9.02803	-35.389	-48.6009		-76.9776	-36.6005	106.929	334.518
71.9355	90.2171	-3.14302	-22.0567		-60.8602	-7.70855	-47.7913	-65.7741		-83.265	-35.6869	145.048	382.719
77.4293	93.8951	-0.354591	-92.2646		-49.7283	-10.5755	-61.338	-75.4204		-83.3545	-34.7768	221.355	310.213
77.3579	95.4453	6.76404	-74.4116		-15.5967	-12.137	-69.0394	-35.2888		-78.5492	-36.9579	301.591	155.49
74.2076	98.9066	5.71963	-34.2274		23.6575	-12.1987	-60.9696	43.2123		-77.3668	-46.0088	309.592	33.5953
73.896	104.833	-7.20632	-27.3958		45.2525	-16.441	-35.9055	91.9054		-84.2725	-59.4177	209.526	20.54
77.5669	110.213	-17.0112	-40.5936		36.9156	-23.7816	-7.82402	54.3162		-88.6851	-68.4907	64.4625	103.69
80.114	114.905	-9.81904	-40.21		1.87124	-23.2277	5.82067	-52.8786		-74.6355	-70.7762	-15.3287	222.214
78.3979	122.826	7.22772	-32.2723		-44.3247	-9.00952	2.24744	-150.833		-42.2885	-78.2341	14.9621	316.132
76.0072	134.209	17.4498	-40.5181		-82.2703	8.63586	-6.90135	-171.387		-11.4613	-104.194	94.8947	347.931
77.465	142.101	18.3634	-55.5775		-101.39	15.3136	-13.4703	-119.651		-0.674723	-142.111	136.189	320.993
82.1764	141.248	19.8347	-47.8581		-108.064	10.2019	-20.1863	-61.9855		-9.30522	-167.109	116.347	283.067
87.2998	136.347	22.8931	-18.5758		-118.504	4.10555	-28.3482	-53.7911		-24.0694	-163.837	80.6165	280.087
92.8462	135.567	17.1609	0.68512		-141.532	3.29886	-31.8327	-89.9555		-36.5162	-145.111	72.4059	300.564
100.062	138.808	1.21914	-2.94461		-170.263	4.04209	-30.2803	-128.454		-47.6411	-134.69	92.4585	293.39
107.496	139.347	-10.1452	-9.67275		-191.316	1.77391	-34.4289	-142.817		-59.2549	-136.81	124.007	245.093
112.868	135.846	-6.1632	-6.38003		-199.184	-3.18197	-47.7677	-135.348		-69.0937	-133.896	164.857	207.112
117.28	134.973	4.18874	-7.15942		-200.252	-9.83977	-56.7004	-114.716		-75.1938	-113.094	214.775	232.056
123.669	140.976	5.94168	-21.6321		-205.457	-18.2572	-52.7086	-86.621		-79.0415	-82.6714	248.824	308.805
131.867	149.794	-0.961771	-29.7366		-220.605	-24.7258	-49.3511	-63.367		-81.6107	-58.9388	232.492	378.859
138.706	156.408	-5.19773	-8.47389		-241.792	-22.4569	-58.3041	-59.8815		-79.9645	-48.1436	167.474	398.704
142.741	162.202	-2.91247	32.2681		-259.001	-10.5295	-64.2198	-76.559		-71.173	-47.3039	102.615	370.28
145.653	171.223	-1.0565	60.0203		-265.504	3.47732	-50.606	-99.9173		-57.5984	-52.7013	86.5157	326.067
148.967	183.646	-3.426	56.6632		-263.42	12.8945	-37.4844	-119.95		-44.4235	-58.9172	117.865	300.884
152.693	196.888	-4.99611	29.7635		-258.031	18.5476	-55.8425	-134.438		-32.2449	-58.7626	153.802	308.691
157.963	209.522	-2.49734	-4.05223		-248.949	22.8136	-89.237	-139.996		-16.3968	-55.928	161.434	336.71
167.719	220.295	-0.986414	-30.2773		-232.566	23.4087	-86.0436	-134.161		4.53872	-70.0809	148.097	369.783
182.542	226.822	-4.91595	-37.1091		-212.143	18.4097	-38.3811	-124.457		23.9602	-113.618	142.481	416.631
197.486	229.386	-9.72294	-23.602		-196.815	12.7021	-1.00068	-121.603		36.1871	-166.304	160.014	487.665
205.486	232.663	-8.69452	-8.02785		-188.088	13.3006	-8.75318	-124.334		47.6777	-190.472	191.555	548.99
203.751	239.034	-3.681	-13.2436		-176.692	20.8473	-22.1608	-117.543		70.7254	-174.304	216.05	541.996
195.315	243.432	-1.99066	-40.3118		-159.044	30.3706	5.05472	-77.5286		103.519	-145.02	217.41	466.733
184.326	240.42	-4.92158	-67.4821		-148.267	37.295	42.6651	21.0314		125.575	-134.539	195.115	400.122
171.499	233.624	-6.5815	-77.4082		-158.739	37.9371	23.2648	172.141		121.343	-147.021	164.56	395.579
155.356	231.269	-3.85655	-73.7325		-184.69	28.2022	-55.2972	295.052		102.58	-167.464	143.65	406.76
136.84	233.744	-0.316366	-67.1169		-205.507	9.0129	-125.01	268.714		95.0972	-185.868	136.349	364.048
120.328	233.378	1.58655	-58.0497		-210.531	-9.05103	-139.1	63.1954		103.787	-198.351	135.364	292.596
109.118	227.031	5.01315	-43.1159		-207.905	-14.1989	-111.217	-187.041		104.098	-195.587	142.987	280.564
101.795	220.822	11.2686	-29.2224		-209.431	-6.72434	-62.5548	-305.399		73.5429	-168.753	176.585	341.029
95.1116	219.656	14.7421	-28.4606		-217.842	2.1486	4.13003	-263.183		20.1802	-124.913	240.671	387.599
89.2565	219.62	12.7947	-40.8901		-230.132	4.65054	57.2459	-185.368		-29.681	-82.9335	300.051	363.373
87.3053	215.7	15.2617	-53.2996		-241.787	3.50324	31.2506	-172.04		-63.3831	-54.4691	299.806	316.709
89.643	210.941	32.1813	-56.2179		-244.714	4.15027	-80.1284	-196.413		-88.5343	-38.8443	221.247	310.909
92.5842	211.237	52.5774	-53.4131		-233.095	6.61883	-171.613	-198.537		-112.616	-33.7041	111.131	326.628
93.9501	214.934	49.9901	-51.8384		-216.477	7.34528	-133.662	-187.34		-132.161	-38.3551	44.7133	312.65
96.7741	215.226	16.7133	-50.1791		-214.43	4.03498	3.64571	-192.102		-144.537	-47.4449	55.7151	283.483
104.875	211.468	-18.8541	-42.9967		-229.871	-3.32795	94.227	-185.484		-155.821	-53.9796	105.838	293.453
117.04	210.496	-22.3015	-31.2167		-240.012	-11.9789	45.7463	-133.074		-169.078	-60.1142	129.147	338.962
128.62	215.515	4.63642	-22.0299		-226.065	-15.722	-84.1767	-74.1416		-175.07	-73.9747	105.713	360.728
137.462	220.297	27.0129	-20.3683		-201.224	-9.94268	-171.877	-73.4595		-164.405	-94.3189	78.861	338.549
145.272	217.744	21.7324	-25.3364		-192.78	1.1422	-162.079	-119.471		-142.167	-109.548	91.3026	314.264
154.167	209.57	3.58828	-33.1675		-203.87	7.87046	-95.819	-144.521		-120.298	-114.168	122.862	310.049
164.944	202.951	-0.70436	-39.1383		-213.207	8.08358	-40.358	-127.147		-100.651	-114.682	122.132	289.812
177.944	200.017	9.79225	-39.3315		-210.558	10.769	-26.8833	-101.302		-77.6776	-115.604	94.4512	230.375
192.116	195.635	13.8872	-36.5368		-209.32	23.4067	-44.0586	-79.3936		-55.5611	-111.452	110.763	176.13
203.344	185.626	4.2168	-41.2194		-218.123	41.626	-62.0896	-45.6925		-48.178	-98.3186	203.548	178.659
207.23	172.861	1.47946	-57.5614		-222.406	56.1861	-59.5793	-21.5009		-58.0667	-82.7057	294.637	217.588
204.185	163.01	25.8315	-70.5334		-208.68	64.7372	-40.4539	-52.7083		-67.4177	-71.7123	277.643	230.711
198.777	156.736	64.2241	-60.0788		-190.425	70.3181	-26.9077	-120.958		-58.1691	-63.4536	156.272	205.21
193.592	149.411	78.2173	-31.0441		-190.447	72.23	-32.1533	-146.814		-33.9438	-54.3886	44.5853	189.838
187.106	138.15	45.739	-14.0915		-206.914	65.9306	-46.2306	-104.305		-13.8753	-47.7997	26.266	216.616
178.448	125.636	-11.1156	-27.6171		-217.657	50.7116	-53.5061	-59.8957		-9.41843	-47.4419	68.422	253.507
170.205	115.184	-45.0067	-52.0074		-214.563	31.2795	-54.1555	-69.623		-15.4104	-50.2456	94.2393	251.181
164.263	104.716	-30.2527	-56.2178		-211.992	12.0066	-58.1178	-107.217		-20.8341	-52.3858	87.7404	208.862
158.297	89.4097	12.1987	-39.7702		-217.971	-5.74105	-65.0889	-127.762		-19.5254	-54.9447	85.3459	170.682
149.54	70.0304	38.4621	-28.9389		-217.892	-21.555	-63.9925	-132.511		-10.9457	-57.2092	100.463	168.111
139.553	54.7746	27.0742	-35.995		-197.995	-35.9589	-51.8317	-127.375		1.19608	-54.4245	109.736	186.839
131.797	51.0497	-4.33921	-45.1333		-170.069	-51.2355	-42.1105	-86.125		9.42977	-50.481	101.296	191.512
126.216	57.7683	-25.4219	-42.1237		-157.105	-67.3268	-49.1699	-11.9455		8.14632	-60.599	89.6239	168.927
119.864	67.6064	-25.7868	-35.5937		-161.705	-78.2262	-67.455	24.8859		0.791525	-88.4811	82.5438	137.801
111.881	74.9136	-16.3748	-37.6988		-164.255	-78.2076	-71.7697	-21.8008		-3.78879	-112.416	70.8521	120.585
104.143	79.2712	-7.67538	-41.274		-150.805	-70.8366	-42.5433	-91.7157		-3.52093	-111.996	54.0842	116.864
97.2336	82.9095	0.706258	-32.2498		-128.992	-65.2467	8.82182	-94.3179		-5.67224	-100.247	44.9782	109.266
89.3229	87.2212	10.0438	-13.9539		-113.979	-63.2766	46.0573	-27.1035		-15.1746	-107.427	44.6345	87.5864
79.4802	91.0968	14.5095	-2.66119		-110.465	-57.5645	43.8192	48.6957		-26.8947	-136.219	42.2622	57.5495
68.9336	90.8223	8.57097	-4.99547		-114.687	-44.3852	11.0345	105.574		-33.4128	-156.704	42.0351	30.1373
58.317	82.8102	-4.44542	-14.7098		-125.642	-31.1085	-25.9081	141.225		-34.6947	-148.507	58.6396	14.0475
46.7696	68.4018	-16.4693	-27.5558		-145.066	-26.3129	-49.5413	112.648		-34.9731	-124.753	80.961	16.2925
35.0406	54.0652	-23.0629	-43.0353		-168.973	-27.3754	-47.9477	-16.4126		-34.9827	-106.425	74.5897	34.7796
26.494	43.732	-23.4833	-51.843		-187.089	-23.0996	-4.83735	-173.728		-33.374	-95.0305	32.7931	48.2807
22.7559	32.7864	-16.8198	-39.0056		-191.916	-6.49802	73.3681	-229.974		-31.868	-84.3063	-6.36033	31.344
20.3586	14.2685	-3.82973	-6.89036		-184.585	18.3236	128.495	-163.982		-31.9516	-80.458	-8.90587	-12.4978
14.2349	-9.6423	9.59575	16.9835		-171.617	39.8835	96.4992	-82.9786		-28.8261	-91.5911	17.8902	-47.7899
3.60285	-27.9022	16.453	7.39431		-159.571	47.7649	-1.7976	-60.9639		-15.8055	-107.868	51.1598	-48.9029
-7.6755	-33.5172	16.2784	-25.7255		-153.041	40.7922	-60.4033	-55.982		6.30074	-111.321	80.4242	-31.0042
-15.9265	-30.8174	15.5043	-42.2119		-153.148	30.0161	-12.3679	-22.5317		30.6788	-100.526	89.0634	-25.207
-20.9555	-27.3276	20.4041	-15.1647		-155.288	30.462	79.9032	-3.41003		54.2891	-89.3406	47.2986	-36.1037
-24.9513	-23.5973	31.7439	33.8973		-151.547	46.0366	103.399	-42.1736		79.1574	-83.9993	-39.25	-44.0554
-30.0616	-15.5279	44.6462	52.6885		-139.21	64.831	39.6215	-84.248		104.577	-76.6431	-105.094	-41.3745
-37.1824	-2.8582	50.6762	15.903		-125.388	72.9184	-24.9498	-49.966		125.918	-61.3202	-95.5207	-41.7233
-45.5344	10.4018	42.1374	-43.1853		-119.034	70.1894	-25.3534	42.5689		141.698	-42.6747	-42.5053	-52.2609
-52.9522	21.9961	19.1862	-70.7469		-118.399	67.7645	8.11254	106.19		153.708	-26.3948	-21.8951	-58.438
-57.7195	32.073	-7.31775	-55.6126		-111.169	71.3737	17.4384	102.728		159.283	-11.6977	-48.415	-45.7358
-60.6032	38.4513	-24.1656	-34.3875		-89.4709	73.3252	-0.578671	61.1264		153.308	3.63184	-68.0131	-23.1276
-64.2591	37.1488	-27.7145	-33.775		-60.8721	62.505	-15.6981	6.9667		140.959	18.386	-51.1408	-15.2776
-70.2241	28.7512	-24.4979	-36.6667		-39.892	38.5172	-25.3144	-50.6175		137.41	29.975	-32.493	-37.3792
-77.1073	19.2373	-20.5681	-20.2447		-30.3592	13.4285	-45.5676	-79.3104		147.975	35.3926	-44.1135	-81.7326
-81.986	12.4344	-15.2206	0.213583		-22.0321	0.587108	-63.3626	-48.1385		157.959	30.8095	-66.8312	-123.647
-83.053	5.7981	-6.55854	-4.8675		-5.77055	2.60053	-46.7365	9.03342		151.277	17.5574	-76.1682	-139.491
-80.9374	-3.98053	2.0894	-29.2618		13.8364	9.74678	0.27613	21.3835		131.124	7.77952	-85.7707	-125.356
-78.3424	-15.2558	5.32507	-40.3937		25.4686	10.1523	34.399	-21.7878		111.374	15.4734	-106.566	-98.877
-78.5247	-24.8328	2.45083	-31.6067		27.3106	1.63011	31.699	-59.4532		94.5918	40.8006	-106.183	-79.9108
-82.8752	-33.9011	-2.50698	-27.185		30.1979	-7.52621	17.8853	-48.0594		72.8706	70.2266	-59.6216	-76.4828
-89.184	-46.0663	-5.45712	-34.2482		44.5555	-9.15686	28.3504	-4.46798		47.0715	91.8775	-10.0059	-95.9773
-93.1912	-61.0579	-3.61475	-29.3134		69.5134	-3.39172	60.9453	44.1		29.0656	102.868	-20.6062	-153.111
-92.9323	-74.9901	5.04209	-3.49989		96.9142	5.21973	82.5065	87.6699		23.0572	102.622	-79.8703	-243.314
-91.0436	-86.6011	18.1478	17.5181		121.556	15.2844	68.5422	97.8082		19.1125	90.1577	-112.877	-319.058
-91.7224	-98.8083	25.6316	18.4208		143.419	27.4027	25.5298	36.6033		9.76646	70.4526	-88.5617	-328.539
-95.8527	-113.026	17.0673	23.008		162.281	37.813	-17.4807	-63.9834		0.0559064	53.2858	-59.5624	-282.546
-100.444	-125.766	-4.56748	48.9686		175.449	39.7201	-32.7474	-96.4933		-5.41614	41.7527	-79.7074	-247.569
-102.682	-133.156	-21.7664	65.182		181.636	32.0419	-16.496	-5.26232		-13.0994	30.6637	-130.476	-258.885
-102.868	-136.331	-20.5134	34.1851		183.428	21.7378	8.25536	126.088		-28.7332	19.7045	-157.591	-276.789
-102.996	-139.795	-6.81333	-22.1684		183.84	14.7838	16.6321	173.528		-44.8275	17.9843	-145.176	-254.367
-104.145	-145.712	0.6314	-44.2928		182.355	8.1816	8.18262	128.937		-51.1826	29.9058	-120.404	-214.118
-106.384	-151.984	-6.74087	-16.2168		176.431	-5.75588	0.523177	94.9191		-50.8506	46.5718	-107.544	-215.793
-109.807	-155.1	-18.7078	17.3012		166.032	-28.4033	2.10781	137.46		-53.5302	59.6492	-111.152	-268.768
-114.019	-153.013	-21.9447	18.4481		154.678	-50.6652	6.10148	208.224		-57.7279	75.9782	-132.545	-324.203
-117.515	-146.196	-16.7874	1.02604		145.948	-60.1097	9.1757	221.874		-52.279	108.539	-170.696	-348.056
-119.404	-138.332	-12.7063	-5.22879		140.231	-51.6963	17.9258	157.498		-33.8806	157.257	-207.084	-354.335
-121.179	-135.435	-12.552	0.407859		135.194	-31.7433	32.8899	60.9843		-10.7831	207.031	-212.577	-361.497
-124.74	-141.094	-10.1398	2.5782		128.636	-11.5319	42.9508	-14.6596		11.491	241.5	-174.98	-362.962
-128.968	-151.623	-2.15059	2.68201		120.717	2.97567	42.2252	-42.3058		36.2752	252.623	-111.633	-356.715
-130.876	-158.776	6.81946	12.6444		114.264	14.2197	38.6201	-19.9254		64.3752	242.13	-58.3645	-360.38
-130.515	-159.212	13.0493	28.9421		113.36	25.7277	39.17	28.3773		86.3805	221.835	-51.0342	-369.821
-131.724	-158.993	18.8286	35.8655		120.793	34.4555	39.7799	58.5176		91.5846	207.817	-102.715	-340.217
-136.357	-165.849	24.071	29.3927		135.597	33.5457	35.8324	45.0711		78.9521	204.636	-183.02	-247.018
-140.563	-178.667	20.7391	20.5371		152.744	21.688	31.1483	19.7022		56.7217	198.366	-232.641	-142.814
-139.766	-188.745	4.07585	17.286		165.999	5.92628	31.8346	46.5636		36.8762	174.726	-219.892	-112.179
-135.615	-191.497	-15.2178	16.2779		172.247	-5.67491	43.1743	143.05		30.5403	141.156	-175.645	-177.975
-134.242	-192.241	-20.1105	11.8612		173.662	-11.4073	72.3349	241.276		39.9299	119.843	-151.796	-285.009
-137.882	-197.994	-7.96906	4.34585		175.566	-14.8342	114.438	253.998		51.8189	120.139	-154.69	-368.891
-142.058	-207.254	6.87936	-1.07434		181.684	-18.5584	135.228	174.657		47.8895	129.948	-148.289	-407.562
-142.268	-212.126	12.5024	0.645902		191.162	-20.8766	98.2676	81.8625		26.0268	135.465	-119.082	-409.716
-140.123	-208.772	12.1623	8.68601		200.217	-18.2409	22.0538	38.6474		2.77393	136.6	-100.756	-391.549
-140.174	-200.972	13.9246	14.1947		206.991	-10.5264	-22.6425	25.7063		-9.89302	138.333	-123.009	-374.232
-142.523	-193.463	16.1349	8.66095		215.072	-3.4077	2.61552	0.913796		-18.9869	138.794	-168.34	-374.709
-141.894	-186.781	11.245	-4.2241		231.837	-3.51582	50.5839	-14.5399		-32.9569	134.806	-201.561	-386.696
-134.253	-180.584	-0.367156	-10.9395		261.835	-9.90391	53.5371	33.1447		-41.1048	131.745	-218.167	-390.148
-122.09	-177.631	-9.30705	-2.9254		300.222	-12.9622	17.643	128.206		-25.8899	138.017	-236.086	-381.358
-112.152	-180.39	-9.65791	16.9233		333.128	-5.04048	6.65285	182.87		9.55327	152.647	-255.066	-367.387
-109.067	-185.854	-5.41356	39.2444		347.047	9.81598	43.5676	151.525		42.9019	165.824	-255.634	-331.547
-112.141	-188.008	-2.40916	50.1416		339.597	20.8667	81.3896	85.9915		61.5653	170.679	-234.45	-247.309
-117.63	-185.114	0.721119	35.802		320.171	23.9596	77.6629	49.5226		74.2922	169.057	-212.277	-143.745
-122.664	-181.06	9.23589	5.00597		299.265	24.7863	49.645	37.7634		90.1792	166.36	-202.636	-112.258
-126.661	-179.254	21.8986	2.28837		279.457	29.4956	36.9596	31.1373		101.187	165.103	-195.146	-207.159
-130.226	-178.59	28.4104	67.6074		259.013	37.7895	48.7494	63.3955		94.5732	163.613	-177.214	-364.019
-134.15	-176.612	19.4805	174.089		240.838	45.8389	70.9833	158.546		72.3434	158.387	-153.099	-460.496
-139.115	-173.667	-1.54833	236.749		231.279	50.1039	93.2116	237.518		47.7766	147.896	-131.306	-448.024
-144.601	-171.765	-19.9865	202.854		229.891	46.8786	103.143	189.926		28.575	135.187	-109.624	-384.207
-147.788	-171.268	-24.3519	109.856		227.995	34.302	85.5836	42.0717		12.873	125.264	-87.0854	-342.493
-145.695	-171.14	-17.4342	33.1156		221.606	17.4842	55.9627	-45.8194		-2.18972	119.258	-79.0814	-336.088
-139.674	-171.413	-9.68941	2.01713		219.186	5.84776	64.9989	13.5791		-16.9234	113.925	-101.743	-338.828
-135.458	-172.985	-4.14733	-4.01553		228.992	2.03701	131.22	116.959		-31.4445	108.007	-142.585	-336.907
-136.168	-175.354	4.92145	-2.3167		243.163	-1.28742	191.014	122.757		-43.1716	105.403	-162.103	-333.576
-137.108	-176.927	17.2199	7.40929		245.263	-10.4992	162.833	52.1464		-43.9507	109.92	-131.546	-327.903
-131.482	-178.022	19.4039	16.4383		234.019	-22.9404	54.0382	43.4133		-28.5897	120.225	-64.6219	-316.046
-120.653	-181.567	0.28152	11.2041		227.982	-33.7135	-40.7607	135.911		-5.969	132.042	-8.65611	-303.235
-113.751	-189.535	-31.618	4.64393		240.77	-43.3632	-50.8343	208.459		7.23301	141.764	-5.73171	-296.879
-115.544	-199.581	-54.233	23.2819		260.571	-52.3639	0.555097	155.826		5.64957	146.101	-60.7769	-295.061
-119.445	-206.407	-54.699	58.4477		263.521	-54.473	44.6893	36.674		0.446836	143.228	-141.225	-292.851
-116.192	-206.448	-39.2428	69.5352		242.878	-44.5628	47.7003	-14.2365		3.17329	137.45	-203.299	-290.753
-106.16	-200.742	-22.0143	44.75		215.271	-29.3253	25.1414	34.1579		12.1918	136.988	-220.672	-287.674
-98.2949	-193.203	-12.4269	19.2433		199.84	-21.189	6.81792	93.252		19.339	142.219	-194.935	-276.346
-98.2083	-186.211	-13.5431	18.9753		200.918	-23.4688	10.4069	96.5289		22.6574	141.839	-146.362	-255.353
-102.225	-178.105	-22.6088	27.3812		211.707	-29.3276	33.1685	74.803		25.2845	127.512	-97.5451	-235.113
-103.624	-165.617	-28.4909	29.3608		224.391	-33.1779	53.0296	75.442		26.0564	106.849	-61.3099	-222.548
-100.62	-149.13	-17.0281	46.2426		231.56	-34.6875	50.4654	81.9503		19.6066	92.011	-38.1301	-209.972
-96.4393	-134.339	12.9009	91.5166		225.879	-33.4856	37.376	63.2037		5.36538	78.7311	-24.173	-186.979
-94.3334	-126.867	42.0704	125.926		206.76	-29.3129	45.1001	49.1564		-10.2144	49.3857	-22.5734	-152.294
-94.6436	-125.485	46.5474	102.83		184.795	-26.5134	75.5667	84.0923		-21.7456	-1.09735	-42.2374	-109.13
-95.3407	-123.055	20.2773	39.2416		173.095	-28.9103	90.6936	128.536		-30.3923	-53.6911	-81.2535	-66.2267
-93.756	-115.282	-20.7677	-4.14378		174.432	-31.1131	66.3941	94.9611		-39.4865	-84.9073	-118.105	-50.1422
-88.4461	-106.357	-53.9866	-3.51188		180.252	-25.487	29.7945	-8.10972		-48.4972	-89.339	-130.004	-90.5106
-80.4699	-103.775	-66.0436	12.7886		180.705	-17.0909	18.5899	-56.4303		-53.7924	-76.4954	-117.665	-174.327
-72.645	-108.87	-57.6779	24.9165		172.122	-18.6599	28.5498	18.7459		-52.9017	-53.8481	-100.644	-238.271
-67.2731	-115.175	-39.8036	47.3047		156.762	-29.2642	33.1688	116.542		-45.7384	-23.7494	-89.7597	-233.555
-64.7722	-115.689	-24.7145	83.4418		139.979	-32.9323	33.7617	103.977		-33.4131	6.66686	-78.8915	-182.416
-63.8622	-108.909	-16.3888	100.815		127.106	-23.4835	48.249	16.2802		-18.2096	25.1418	-65.0955	-143.214
-62.0416	-97.6816	-9.08553	75.4387		119.136	-15.0228	62.026	12.3398		-3.7451	27.3553	-57.9551	-136.009
-56.6352	-85.6762	2.24733	29.6022		111.602	-18.6297	38.5552	139.219		6.92201	22.5898	-61.2605	-135.451
-47.2017	-76.605	12.9693	-0.670745		100.326	-24.0621	-18.0381	254.406		12.923	21.1369	-63.7636	-122.556
-36.7807	-73.3982	14.6304	-11.7711		86.3877	-19.0307	-57.2226	218.96		14.1343	20.3789	-59.6236	-101.203
-29.0913	-74.5699	7.04498	-20.0115		71.8392	-14.1411	-51.583	74.8307		9.68961	9.21369	-58.2052	-68.3894
-24.6584	-73.1483	-2.12212	-23.6238		54.0106	-29.4959	-27.8235	-32.5112		0.667397	-14.8891	-56.5616	-14.2075
-21.348	-63.2909	-8.63114	-9.24216		31.2163	-62.6978	-7.65939	-38.3043		-6.66021	-38.6987	-25.6588	42.882
-18.0661	-47.8801	-14.8524	13.8683		12.224	-89.7536	34.2533	9.94778		-4.69427	-45.2038	44.4551	65.1933
-15.359	-35.9501	-20.7748	18.94		9.90245	-96.4353	111.022	53.4551		6.37073	-30.611	102.361	53.8045
-12.6693	-31.8295	-19.9503	2.60685		22.9293	-90.2696	158.952	65.885		16.6252	-7.89787	82.8646	56.4587
-8.33945	-30.2039	-8.73421	-6.70096		33.6214	-79.8022	96.3632	24.7588		17.1713	5.13031	-2.20115	99.1825
-2.9553	-23.63	5.79544	9.62802		29.9218	-60.794	-56.7528	-62.5974		10.6991	0.366563	-65.9348	148.364
0.741434	-12.1053	12.1984	31.2881		21.1366	-30.0175	-176.444	-104.633		6.65228	-15.4724	-52.5943	162.283
2.60259	-2.55667	6.34545	27.0048		23.0127	2.60398	-171.54	1.97518		6.52952	-27.2704	2.26565	142.497
6.32973	-0.457283	-6.55478	0.0295613		33.7241	25.4463	-81.406	209.355		0.460237	-24.2113	42.0714	110.574
13.954	-4.62012	-18.8619	-13.0401		36.7532	37.8638	-12.5258	312.809		-18.6163	-9.4242	72.0138	76.8491
22.3187	-9.60516	-26.0474	10.0454		25.2786	42.5805	-12.6847	174.749		-42.9554	3.19049	123.033	64.1944
27.8568	-10.8308	-27.3717	45.3202		10.4767	35.8068	-44.3247	-95.6678		-58.1521	4.46017	166.874	113.568
31.9774	-7.03991	-24.3769	49.635		3.37001	15.7522	-59.6594	-258.366		-60.1382	0.645114	137.063	214.407
38.132	0.765499	-18.3732	14.8362		1.14928	-6.88418	-54.502	-213		-56.5493	3.195	34.1817	272.972
45.6944	12.0962	-8.66398	-20.0058		-1.62313	-18.6516	-46.3221	-82.2729		-51.8081	8.45722	-54.7262	220.661
50.8694	28.3191	4.92441	-16.6212		1.37449	-18.8316	-40.1134	-30.1243		-39.9022	-3.15291	-63.7178	125.868
52.5559	50.0607	17.7576	15.0916		20.1922	-15.0787	-34.2971	-74.6296		-15.7722	-42.4935	-23.4266	114.449
53.2688	73.4461	22.5665	32.5516		50.9252	-8.9661	-34.5111	-115.722		13.7961	-93.2632	1.77768	188.695
54.5908	91.9198	17.5534	16.106		77.1875	1.50145	-40.0261	-91.5928		37.7248	-126.134	6.18075	221.255
55.4889	103.568	8.98225	-11.7505		88.4518	8.00554	-33.3779	-41.9955		54.1877	-127.271	26.5475	147.893
55.3935	113.618	4.38707	-23.9816		87.3456	-3.90768	-6.06844	-26.8601		67.7694	-105.42	66.3956	68.5104
55.5924	126.499	6.8381	-22.658		77.9179	-32.7905	17.4584	-43.0082		75.1729	-75.9143	94.6053	102.408
56.9646	138.383	15.9625	-23.6636		56.6227	-55.4841	8.70422	-48.3201		64.3343	-49.6699	108.154	222.502
59.085	142.778	27.7365	-27.6573		19.7555	-50.9821	-15.3586	-34.3354		30.8	-36.8953	136.741	311.325
62.0048	141.763	31.1727	-25.9196		-27.0872	-23.292	-2.15504	-34.2537		-13.4077	-47.1929	177.289	327.685
66.3163	144.29	14.5493	-23.1632		-73.0501	6.49521	66.0272	-64.3521		-52.6402	-78.8911	179.39	325.417
71.1926	151.786	-17.9815	-31.7187		-111.624	25.8908	135.169	-91.4978		-82.8238	-115.576	121.787	331.624
75.0605	152.768	-43.2233	-46.6984		-141.425	40.409	133.615	-69.5438		-106.802	-138.687	59.0904	305.405
78.4307	136.882	-41.8495	-48.5051		-161.561	58.6572	51.8661	10.4983		-119.985	-139.144	54.4179	230.302
83.1914	109.9	-20.2946	-32.065		-172.644	76.6964	-49.8408	111.773		-112.001	-115.953	95.7941	165.051
88.9148	88.8464	-0.95494	-14.1706		-180.204	81.9809	-105.8	173.036		-83.835	-73.7156	123.127	165.486
93.1483	84.3255	4.85058	-5.14057		-190.28	69.6815	-97.5409	137.536		-53.5853	-27.0269	118.297	211.358
95.8198	92.9889	3.2282	9.78883		-201.713	49.3763	-48.765	-3.06242		-39.4032	2.70756	116.405	249.162
99.6961	106.036	0.961578	48.2186		-208.418	33.805	4.24707	-171.55		-41.7461	5.1362	132.381	265.972
105.53	118.929	-2.8765	99.1557		-209.108	24.8519	28.1397	-244.321		-47.9029	-8.23737	136.736	281.194
110.63	131.694	-7.42828	126.864		-208.291	15.3222	2.17479	-166.843		-49.8115	-17.7138	125.394	298.596
113.779	144.876	-6.2979	104.734		-206.677	3.0688	-64.1763	-17.3283		-49.7148	-15.1268	156.849	312.404
117.587	158.244	1.75227	39.4469		-198.305	-3.83269	-128.253	75.6854		-49.1992	-4.58787	266.554	341.268
123.785	171.274	9.42697	-34.9355		-181.642	1.03974	-147.112	63.4496		-41.6104	8.15595	373.83	407.837
130.049	182.997	12.9426	-81.2835		-167.161	11.7601	-117.81	-7.76935		-20.3408	17.1967	344.351	486.856
134.193	192.63	16.6694	-83.0055		-166.622	17.5543	-76.8857	-83.2555		9.66309	13.9243	158.177	514.553
137.646	200.728	21.2868	-53.779		-177.567	17.224	-58.8133	-139.97		34.5253	-4.43214	-38.4913	459.907
141.426	207.935	20.2956	-25.6448		-185.691	18.5999	-63.5872	-150.397		44.8938	-26.9891	-83.9716	359.886
142.637	212.685	15.3457	-21.5547		-182.556	25.4905	-68.4185	-87.3725		42.4459	-41.9117	27.0085	275.015
139.531	212.752	20.1099	-36.9007		-174.752	33.7167	-61.9039	7.16831		32.9455	-54.2336	158.423	233.11
136.677	209.298	36.4724	-49.933		-173.956	40.5475	-55.1517	27.5803		17.9277	-77.9034	197.504	227.233
139.502	206.469	40.9712	-48.6301		-183.114	48.9346	-58.8496	-69.6163		-3.50199	-111.705	156.441	244.89
145.931	206.428	14.198	-41.0585		-195.71	58.9327	-61.3423	-191.339		-27.8396	-138.197	114.566	276.316
149.474	207.865	-24.3972	-38.7614		-205.664	63.2208	-42.229	-215.656		-47.5794	-147.835	114.957	304.72
149.26	209.89	-33.3089	-39.9358		-213.979	57.3114	-7.00531	-141.978		-59.1632	-148.535	145.378	313.103
150.474	213.425	-0.284415	-37.2578		-225.522	48.0673	7.27048	-74.618		-66.5151	-147.867	183.48	304.363
155.124	217.342	42.76	-34.7525		-241.221	44.6032	-26.9091	-77.8038		-74.1088	-142.835	217.359	298.571
159.381	217.787	59.3342	-41.6816		-255.059	44.8829	-88.1748	-113.374		-78.9343	-134.852	232.948	303.543
161.258	214.205	45.4263	-50.7216		-259.963	39.6232	-124.519	-122.234		-72.8577	-137.428	219.455	301.306
163.83	211.897	22.0817	-41.9		-256.373	26.9579	-111.109	-105.121		-52.5248	-155.562	190.736	275.99
168.038	214.614	8.33623	-16.2365		-252.129	13.5876	-73.8798	-100.69		-24.0147	-171.313	175.371	245.849
169.142	218.2	10.4182	-3.92693		-252.268	1.21793	-51.0788	-124.649		2.4089	-166.755	182.519	247.772
165.226	216.524	23.2958	-19.4033		-252.502	-17.3773	-49.2358	-156.642		19.1325	-151.597	200.07	288.616
163.787	210.786	31.7744	-27.7542		-246.749	-43.9127	-50.103	-167.832		22.3423	-148.995	225.558	332.762
173.227	206.744	20.9782	9.64491		-237.767	-65.0593	-46.4274	-148.227		10.9134	-159.585	267.019	348.731
190.587	204.266	-3.91871	64.1791		-233.78	-66.1954	-49.0287	-119.283		-11.7957	-161.192	304.698	348.121
204.079	196.831	-18.6692	60.002		-236.154	-50.5038	-61.6456	-117.403		-36.8159	-145.423	288.501	357.12
206.635	182.34	-10.8147	-23.3621		-238.634	-35.0229	-69.798	-146.171		-54.7245	-133.466	200.65	366.485
201.246	167.901	1.98391	-112.398		-239.416	-28.5602	-61.1025	-155.97		-62.7526	-146.297	96.4561	346.212
193.53	161.193	-2.49389	-131.332		-244.363	-22.9567	-43.3439	-103.886		-64.6299	-174.214	49.0967	307.678
185.499	161.928	-18.7632	-94.4058		-254.097	-8.75595	-34.1383	-26.0274		-64.1014	-188.801	66.0113	305.79
178.282	164.635	-24.7972	-65.7191		-257.224	9.3377	-40.1961	-5.76206		-62.0247	-177.321	92.9561	357.273
174.985	165.55	-16.9319	-58.9211		-244.337	19.2062	-53.5932	-65.8382		-59.1549	-153.091	93.6672	395.369
176.37	163.606	-11.3705	-36.2533		-222.449	18.0088	-63.4138	-139.201		-55.7779	-134.608	87.6717	348.795
176.593	158.797	-13.1617	4.88185		-206.486	13.8661	-64.5129	-162.019		-46.1376	-125.246	104.951	246.782
167.989	153.689	-7.60944	14.1181		-200.627	12.6748	-56.9666	-148.636		-19.6634	-116.009	140.783	193.918
150.094	153.357	11.9174	-26.9929		-197.705	11.1429	-42.891	-146.053		25.2784	-101.553	173.313	237.75
130.871	159.344	28.9077	-63.3813		-194.3	3.80784	-26.527	-154.469		71.4269	-87.1944	197.296	311.697
118.094	165.927	27.7761	-45.5762		-195.396	-9.5807	-16.4893	-133.817		94.3899	-79.532	215.991	331.072
111.438	166.806	16.9879	-5.02307		-203.587	-25.6016	-23.2202	-67.9565		85.9522	-75.1421	217.931	300.469
104.358	163.517	14.4994	-4.78714		-213.965	-40.2538	-47.5986	12.822		60.4908	-65.1963	187.807	282.603
92.616	162.215	21.5947	-45.3196		-222.301	-47.9291	-72.5782	61.6004		37.2144	-51.005	133.118	289.76
78.858	163.524	25.7168	-70.0826		-229.665	-43.0886	-76.299	44.4292		22.1598	-45.2662	81.1526	268.297
68.4807	161.447	21.6723	-50.8112		-235.844	-27.1703	-57.9826	-40.7058		10.0607	-52.2267	54.7282	194.233
63.1047	152.593	15.2574	-17.6301		-236.433	-9.49252	-40.0702	-148.085		-3.72529	-56.814	62.2467	124.862
60.0485	140.829	9.69897	-4.97129		-230.702	2.9069	-37.7415	-205.481		-20.2677	-45.7794	97.681	122.485
57.0343	131.233	2.35388	-11.4309		-225.001	12.263	-40.2779	-180.567		-41.2732	-32.3514	133.698	166.022
54.4438	124.56	-5.91489	-22.1909		-223.487	22.737	-34.8162	-113.719		-66.7776	-41.9979	132.913	183.753
52.7873	120.112	-10.2307	-34.7509		-221.769	31.2852	-30.265	-61.8181		-88.7988	-74.8136	93.4336	153.691
51.2198	119.118	-11.7131	-47.4945		-214.343	32.57	-33.1226	-30.5249		-95.8417	-101.997	68.547	121.057
49.9638	121.267	-17.4417	-50.7601		-201.94	29.0526	-15.7875	6.18158		-86.7424	-104.876	103.608	119.404
51.0222	121.553	-27.4835	-45.5524		-186.708	27.816	49.8806	41.8678		-73.8792	-97.6348	159.803	126.845
53.908	115.573	-30.5095	-49.0973		-167.288	29.0662	127.384	40.1975		-68.6506	-100.136	147.974	115.797
53.4884	106.288	-17.0075	-65.8682		-144.997	26.3091	132.077	-4.83437		-68.2933	-106.628	48.7528	98.8982
45.9995	100.853	7.87076	-72.2028		-127.801	17.6576	35.7232	-57.3728		-61.6101	-99.7217	-48.6592	95.79
35.5771	101.302	27.9316	-47.7188		-120.179	8.35977	-83.2563	-92.4594		-44.6229	-82.7057	-55.254	93.0808
30.2085	102.597	29.9623	-8.05156		-115.282	1.22026	-127.761	-117.82		-25.6963	-75.5512	9.96677	76.9789
31.4228	99.934	14.0485	11.9986		-106.15	-6.62421	-92.5026	-132.164		-16.6022	-83.8221	60.1917	73.8284
32.6528	93.7141	-6.32524	-0.160016		-98.7591	-15.0417	-47.5747	-104.116		-22.4709	-93.1677	57.6136	107.341
28.7607	86.3269	-14.825	-25.4428		-102.902	-17.9571	-34.6079	-19.56		-39.3527	-94.4567	37.7834	138.603
22.5663	78.187	-7.35071	-39.2503		-114.592	-13.4308	-32.1277	76.1313		-57.5022	-93.6211	32.5306	113.631
19.5082	69.4128	3.7269	-34.0667		-120.149	-8.93006	-19.4647	113.142		-67.0438	-92.7004	29.2296	64.7133
19.6918	62.3082	4.53281	-19.1611		-115.489	-10.9375	-16.8357	67.1478		-63.6297	-81.3409	15.7967	87.8118
18.9092	58.8016	-3.27361	-8.22279		-108.253	-15.4259	-40.7642	-21.7393		-49.1224	-56.8069	12.7102	195.932
15.2181	56.9345	-7.12838	-7.10359		-101.678	-14.2999	-63.7073	-92.5065		-25.8024	-36.4461	34.082	267.382
10.5385	53.0966	-3.26939	-9.93727		-90.9474	-6.07836	-51.6898	-114.014		7.2461	-37.3936	55.05	191.867
6.66327	47.2405	-1.50333	-10.2003		-77.3775	5.15194	-16.1899	-100.099		48.1458	-54.2501	48.0863	17.538
3.37675	43.004	-8.2551	-14.1626		-71.0773	16.2157	4.50083	-86.6729		85.2259	-68.498	23.6737	-110.522
0.618683	42.4876	-15.6346	-31.7682		-74.1711	24.6399	-0.0921831	-93.2708		103.01	-71.1519	5.259	-126.58
-0.653237	43.4453	-13.8934	-52.2343		-75.1459	26.7766	-8.04123	-102.984		97.0516	-64.1246	-10.0898	-90.6453
-0.605136	42.3043	-6.75369	-46.4297		-67.0205	21.7821	-6.14574	-82.226		78.6812	-47.7376	-30.5998	-74.6984
-1.09164	37.6597	-5.67392	-5.21565		-58.2105	13.2683	-4.35725	-21.2504		63.9687	-22.676	-32.001	-79.0528
-2.96225	29.6547	-13.2722	38.7829		-56.4788	3.01546	-9.29104	47.2531		62.0911	-0.828632	12.3312	-75.3099
-4.81091	18.2013	-20.8037	44.4745		-54.5676	-10.273	-11.0922	70.3345		74.4267	2.02056	70.4788	-67.9935
-5.88326	4.09443	-20.2121	9.48628		-43.0809	-21.2881	-3.68606	20.8907		97.3152	-13.5026	69.9986	-78.7324
-8.56196	-9.34054	-11.7785	-31.9371		-26.542	-17.1601	3.39503	-65.8678		121.092	-29.4302	-12.3408	-106.576
-15.6833	-18.4572	-0.908781	-52.2253		-13.5295	4.88918	3.25931	-105.512		132.373	-32.3707	-116.042	-134.785
-25.8501	-23.4247	6.63807	-53.8729		-1.13714	28.7815	4.53295	-41.8686		124.606	-25.1806	-166.739	-153.818
-33.7817	-28.2687	7.20424	-51.6202		14.8971	40.4584	13.7895	76.9884		104.557	-13.6859	-149.722	-157.388
-36.2129	-36.1517	2.74272	-50.6849		23.6307	47.4329	19.5366	131.603		83.3266	4.8634	-99.4563	-139.083
-35.8603	-45.905	1.36582	-48.772		12.8021	61.091	11.5475	64.9447		63.3584	30.7682	-50.1329	-111.247
-38.0028	-53.7844	8.67322	-45.8919		-4.90444	69.2749	8.57103	-46.4916		40.1304	49.388	-22.6018	-104.473
-44.0137	-57.4748	18.6963	-42.8702		-1.99469	50.8382	43.0332	-89.7809		14.478	44.3614	-32.561	-130.093
-50.3525	-57.7499	19.5517	-37.2942		25.4134	14.435	110.629	-52.1128		-4.47995	22.0128	-75.6124	-163.202
-53.9507	-57.3696	9.09004	-28.7594		50.979	-6.02535	155.034	-9.13901		-9.33292	9.91551	-115.938	-176.934
-56.1448	-59.2372	-0.792688	-23.454		56.6883	-0.919553	125.839	-2.94034		-0.730505	26.9125	-121.177	-170.426
-60.0227	-64.7251	2.47472	-24.5984		57.369	-1.29517	48.0666	-3.31404		17.4921	62.8581	-103.074	-150.873
-65.9921	-72.8317	18.7553	-18.5457		74.2986	-30.7009	7.11488	12.908		42.8039	93.7033	-97.2221	-120.007
-72.1824	-81.4535	36.5004	18.774		101.704	-66.2287	50.719	21.1739		70.802	109.944	-109.374	-98.2924
-77.7342	-89.8158	42.8923	90.1192		117.249	-71.0474	126.172	7.63526		93.6551	121.181	-112.516	-125.643
-82.8552	-98.561	31.9277	153.435		114.951	-47.002	139.956	0.922413		106.097	135.477	-95.815	-203.609
-86.4768	-107.087	9.13697	148.376		108.153	-26.33	68.9926	16.2159		109.012	146.186	-82.6117	-266.918
-87.2822	-112.77	-8.26	61.477		104.185	-21.9668	-18.929	27.2791		103.981	144.047	-90.3823	-256.365
-87.1062	-114.241	-2.7031	-45.3312		95.2233	-17.2846	-54.4152	26.0903		89.5503	133.418	-101.795	-201.234
-89.6311	-113.616	25.0729	-93.0755		76.8126	-3.02772	-38.8268	49.2849		67.4154	126.858	-91.9278	-182.718
-94.7073	-113.512	52.0577	-69.1724		60.417	6.48063	-14.2998	104.856		46.557	127.121	-63.8495	-224.573
-97.6535	-113.723	54.8983	-27.3398		60.6286	0.448373	0.732586	134.019		33.5927	125.287	-41.0874	-267.851
-96.1022	-113.644	34.6625	-6.02589		78.1021	-11.4214	14.3031	99.1705		22.347	117.711	-40.88	-257.561
-94.0034	-116.065	12.9825	13.1454		101.069	-19.9467	24.2857	54.4013		1.81974	114.329	-69.1067	-212.589
-95.9331	-124.108	4.22615	49.0442		119.421	-31.639	19.9258	66.3602		-26.1667	124.642	-124.377	-196.327
-100.507	-134.962	0.387175	68.5634		133.368	-48.3483	11.7416	113.199		-46.2237	143.096	-188.484	-245.096
-103.255	-141.956	-12.9249	35.4576		150.284	-51.7692	22.0331	129.985		-48.2232	155.989	-226.891	-335.184
-103.703	-144.027	-33.7697	-16.2541		174.561	-28.133	44.9301	111.481		-38.8744	158.166	-220.75	-402.444
-104.976	-147.742	-45.6729	-17.4136		199.761	5.15188	49.7689	97.7912		-30.5399	154.88	-190.694	-395.793
-107.623	-157.121	-39.2625	32.3936		212.822	19.1797	29.0533	100.235		-25.2647	150.16	-169.043	-331.545
-108.911	-166.68	-23.1884	57.7863		208.757	12.4898	10.6185	120.182		-15.9771	142.544	-156.18	-286.25
-108.425	-169.574	-11.6561	20.2591		198.148	9.15187	13.4771	192.862		0.768287	132.318	-128.12	-310.464
-109.462	-168.908	-8.01689	-20.5524		195.681	20.9641	24.1616	310.879		20.3136	124.332	-84.1927	-365.176
-113.38	-174.427	-5.52901	4.14583		204.53	33.1079	30.6112	348.9		36.8608	120.763	-59.7238	-379.593
-116.818	-189.149	-0.321716	66.8559		217.572	30.3641	45.6222	199.843		48.6717	117.144	-82.4286	-350.537
-116.899	-205.299	3.34319	81.6182		229.817	17.7939	73.0869	-28.8445		55.3847	108.822	-135.086	-326.68
-115.854	-213.663	1.59947	25.8659		241.071	6.63979	81.3403	-107.375		54.7879	97.3267	-172.877	-307.85
-117.548	-211.666	-0.32537	-33.2203		248.918	-4.53022	45.0028	9.41229		44.7728	88.1498	-166.997	-243.773
-121.758	-201.926	7.8014	-35.3769		249.643	-21.2802	-4.91137	127.246		26.6313	85.9292	-125.146	-150.521
-124.995	-188.913	28.5422	0.702054		246.336	-35.4957	-11.1504	115.369		4.63542	93.0382	-81.7475	-137.701
-125.688	-178.901	50.6049	20.6131		245.702	-31.5334	34.6823	90.3389		-17.2522	107.956	-75.3176	-262.195
-125.521	-177.164	57.244	10.8693		245.295	-8.67621	81.6418	186.312		-37.6848	122.711	-121.842	-422.293
-125.897	-181.379	41.5142	0.980391		235.042	14.654	86.5112	298.642		-56.9683	126.893	-197.72	-473.172
-125.444	-182.299	12.7706	9.24012		215.069	21.8445	60.9902	233.283		-73.672	117.61	-255.503	-406.039
-121.729	-175.182	-12.5042	21.23		200.192	15.2289	43.3963	20.3609		-83.0632	101.699	-265.907	-334.148
-114.509	-166.74	-25.4481	21.5902		199.443	8.49456	49.1148	-117.519		-81.2646	85.6992	-239.886	-327.377
-106.908	-166.028	-29.1132	19.343		201.392	8.36413	64.0995	-81.2735		-71.5487	69.1963	-205.943	-346.169
-103.201	-171.924	-29.9679	28.8393		190.177	10.6092	70.7643	5.82896		-63.3844	52.524	-178.51	-335.869
-104.78	-175.815	-30.1085	41.3945		169.25	11.9957	64.4556	27.4716		-62.7279	44.9971	-159.055	-303.439
-108.601	-174.899	-29.3389	35.3059		157.905	17.812	52.2166	26.1645		-65.4115	57.0257	-154.269	-280.533
-110.934	-175.899	-29.2828	11.5068		167.784	33.2747	46.2237	68.6569		-63.1443	85.5636	-170.856	-276.111
-112.044	-184.834	-30.1747	-0.589839		193.081	52.07	54.0614	109.805		-54.1921	114.829	-193.228	-292.9
-114.55	-198.804	-27.1495	17.7618		221.487	60.5225	69.708	85.5648		-44.1073	132.16	-187.295	-337.789
-117.102	-209.813	-16.5303	44.7697		243.868	53.1242	78.8288	37.3059		-36.7098	137.76	-137.517	-387.526
-113.78	-212.456	-4.07105	45.1723		253.394	37.2151	75.4558	40.7413		-29.2015	138.566	-72.0701	-391.273
-102.277	-206.164	0.750149	18.9099		246.527	19.807	66.7524	79.1693		-17.7454	138.845	-41.5878	-339.229
-89.6945	-194.172	-1.63366	-0.421705		228.949	-3.03312	60.0927	84.5424		-4.32196	139.279	-72.5276	-288.172
-86.5656	-182.797	-1.72219	4.75983		212.891	-36.8187	54.8318	58.6465		4.83387	140.275	-142.72	-285.406
-96.1455	-178.183	3.18292	14.2957		204.144	-73.0648	49.4714	59.7439		6.63209	142.059	-201.007	-304.801
-112.185	-180.609	4.40811	7.31674		196.544	-92.6894	46.504	93.8824		5.15453	143.399	-211.246	-296.406
-126.005	-184.11	-1.83264	-4.00654		182.225	-85.8872	45.3295	106.823		7.87008	142.742	-180.281	-265.631
-133.163	-183.714	-4.33766	4.66018		162.568	-61.2461	39.886	78.6552		17.6592	139.477	-144.135	-255.925
-134.654	-180.346	7.06424	34.0877		145.727	-33.1369	29.1828	51.989		28.9146	132.982	-128.437	-274.899
-135.019	-176.645	22.8168	66.319		137.027	-7.30543	21.9248	58.2968		33.4165	122.42	-128.048	-288.688
-138.672	-171.882	23.2158	89.3749		134.917	17.0645	24.6116	75.8683		30.57	108.782	-126.328	-282.196
-144.953	-164.964	3.61848	96.5894		133.869	37.9501	32.3221	75.736		28.3082	95.2288	-121.861	-277.249
-147.345	-159.315	-21.1027	78.0276		129.158	50.8099	37.0843	64.1177		31.3846	83.9395	-124.028	-286.387
-140.817	-159.251	-35.5397	38.7366		121.108	55.6277	38.4265	62.1547		33.2526	74.2118	-130.132	-289.466
-129.319	-162.613	-36.1049	11.2335		115.805	56.6105	39.8252	74.9218		25.1928	64.7966	-125.67	-270.241
-122.103	-162.38	-25.8032	18.2278		118.952	55.3329	41.355	93.8312		10.0689	56.0235	-108.706	-245.818
-122.67	-155.985	-9.83618	33.2157		128.331	50.2543	41.8444	107.445		-1.13362	47.8861	-96.7471	-240.422
-125.64	-148.225	1.67864	15.0807		135.794	43.482	42.3217	103.032		-4.88053	38.1095	-102.408	-248.225
-125.153	-143.773	-0.470058	-23.0516		137.367	41.477	41.9016	76.8693		-6.81351	25.0702	-116.285	-241.993
-121.502	-141.328	-11.4099	-23.2828		136.961	45.8592	36.4856	46.9092		-6.5199	12.1078	-123.754	-212.083
-117.483	-137.398	-15.9602	31.9634		138.728	48.3579	26.883	38.8632		7.09497	6.23319	-126.598	-180.735
-112.954	-131.978	-10.3268	88.6198		140.992	39.8082	21.4942	58.2148		38.1784	11.6597	-134.304	-172.976
-106.733	-127.271	-8.12325	93.8214		140.954	21.9789	24.9138	87.0668		71.7857	25.6324	-142.004	-180.085
-100.515	-123.396	-18.2764	61.0576		140.713	5.77319	30.2973	102.5		90.0908	40.7848	-133.6	-164.047
-96.4259	-118.891	-29.7839	35.3971		143.767	-1.58826	29.1939	87.679		94.5255	50.5334	-105.663	-106.237
-92.4478	-114.036	-28.5381	27.5764		148.225	-2.98268	22.5964	40.8153		100.278	52.4347	-74.1772	-41.114
-84.592	-110.464	-17.5617	19.2727		148.397	-4.55247	16.1649	-9.01634		112.879	48.8501	-55.1225	-21.1548
-73.1656	-108.146	-7.51179	10.7689		142.45	-7.44753	11.439	-14.9082		123.509	46.5229	-49.2604	-51.7781
-63.2414	-105.611	2.38645	21.7948		135.122	-9.33525	8.48392	31.9042		126.918	54.0254	-48.9913	-89.1998
-58.498	-102.815	16.9876	53.4338		133.112	-10.5555	9.94557	76.6345		129.83	75.1092	-49.4608	-105.821
-57.1736	-100.899	26.2577	84.7761		139.509	-13.9148	14.8268	64.1104		136.989	101.922	-47.1653	-119.043
-54.6191	-98.79	14.6342	105.097		151.347	-18.9317	15.3909	11.8362		140.177	117.545	-36.8338	-137.932
-48.0501	-92.7899	-11.1112	119.314		160.895	-20.4437	8.4274	-18.2715		128.554	110.252	-19.0124	-127.323
-38.5525	-80.8567	-23.8241	122.532		161.189	-14.2083	2.32603	-7.57585		103.104	86.3117	-6.31775	-67.163
-29.8189	-65.5702	-11.3742	98.6129		152.367	-1.75851	4.2411	7.56705		74.4094	65.6509	-12.486	-10.8946
-24.9016	-51.5076	6.81783	48.2482		140.947	10.8646	8.01931	6.89339		51.0586	63.6303	-34.7192	-22.0138
-23.2474	-40.8864	7.25362	-5.08124		131.717	17.3653	4.58196	13.7875		35.3672	79.0762	-53.7078	-67.7686
-21.5761	-33.2922	-7.60842	-40.9568		123.331	14.4315	-4.04769	40.1365		25.6855	99.2126	-53.5848	-47.931
-18.5156	-28.9656	-18.004	-54.2056		113.441	3.70516	-11.8431	55.1469		17.7381	110.634	-37.5818	59.8109
-16.6543	-30.1914	-15.3637	-42.6822		103.642	-8.86686	-19.9862	34.2794		7.45362	104.002	-21.0938	151.211
-18.2266	-38.1781	-8.98275	-8.44978		95.6352	-18.4845	-27.4131	-0.283976		-3.87097	76.1707	-12.6737	126.724
-20.8511	-49.1077	-8.50843	25.8636		86.6214	-26.8557	-21.4096	-15.3561		-11.8977	35.4617	-6.73675	20.7718
-20.6498	-55.0318	-11.2412	29.2563		73.866	-38.6373	3.02316	-10.9601		-19.3044	1.05829	5.75306	-46.3092
-18.0479	-50.3641	-7.69022	1.22259		61.047	-51.7402	23.3082	-3.59553		-35.5227	-11.6888	25.5014	-14.1378
-16.4392	-37.6452	5.92399	-23.1418		54.1778	-56.2556	13.3017	3.32526		-60.9016	-6.02441	46.6332	67.6458
-15.7607	-25.4415	21.5251	-17.0736		52.7003	-46.313	-16.4416	5.31577		-79.9371	1.15158	64.0991	118.811
-12.2259	-19.5548	24.8032	8.36692		50.2301	-28.7568	-29.3861	-14.0998		-79.567	-2.32837	71.9286	111.157
-5.26247	-17.2496	10.0434	27.9096		43.2134	-15.4835	-15.6841	-46.016		-67.1432	-15.7773	58.9232	71.2834
0.210714	-11.2759	-10.8795	33.7447		33.4657	-10.4498	-5.24286	-39.5425		-58.843	-32.3222	21.1073	38.5687
0.980658	1.50243	-20.4657	31.1578		23.0527	-9.54394	-19.67	31.2101		-55.8107	-44.044	-16.9081	34.6382
1.06921	17.3709	-16.3882	23.7165		12.4224	-10.4774	-40.2737	105.257		-45.8786	-42.0005	-9.55276	57.5733
6.48663	30.9237	-10.867	19.3059		2.95901	-15.6964	-41.2242	95.5815		-26.7128	-24.1534	62.1421	94.4407
17.0817	40.2683	-8.39018	31.9169		-4.7657	-25.6751	-29.9368	7.895		-11.9198	-6.80526	154.356	137.852
27.5368	46.6589	1.33587	57.4554		-14.6116	-35.8027	-30.393	-56.972		-12.1347	-15.2878	191.294	182.485
34.9686	51.8379	20.9537	63.8937		-29.216	-41.3876	-43.3097	-32.4631		-23.6094	-54.9858	140.188	205.901
41.441	57.7156	31.4481	29.2742		-40.3047	-40.9558	-49.6201	31.3847		-39.0202	-101.101	46.5033	178.037
49.1368	66.768	15.7414	-21.2576		-33.617	-33.7161	-44.136	43.7489		-56.3672	-126.386	-10.8163	107.719
56.7768	79.9321	-13.6484	-41.4389		-6.8909	-19.032	-39.424	-6.35949		-72.04	-130.73	8.32162	57.5938
61.822	94.4564	-28.4791	-21.4522		24.8255	-0.330817	-39.4526	-48.1355		-78.3743	-132.78	79.0786	82.5165
63.5891	106.083	-21.6891	5.17297		46.3559	15.0271	-33.7349	-32.4979		-75.744	-140.616	143.168	162.192
62.9751	113.421	-12.4204	10.9312		57.8996	22.2146	-19.0528	7.59605		-74.6413	-145.613	155.781	222.804
61.1301	118.195	-15.1775	5.07223		68.1387	22.112	-5.06645	10.37		-76.1079	-141.078	112.815	220.738
59.8299	121.197	-22.4934	9.00948		79.0556	17.0358	6.78164	-32.7078		-62.3768	-129.98	49.7633	179.775
61.6169	120.899	-22.4154	23.7469		85.3141	7.46875	30.1011	-73.0062		-20.5672	-112.797	14.2894	151.082
67.708	117.515	-16.7584	35.1146		83.5849	-5.69537	68.8981	-72.2889		33.5201	-83.407	27.7758	165.164
76.1931	115.585	-13.4445	36.3344		73.7464	-20.3686	99.6945	-48.4631		70.862	-43.0602	69.7179	220.813
83.739	118.911	-12.4052	29.5608		53.7652	-36.7228	91.1595	-46.1649		82.6286	-6.71117	103.208	288.756
89.1942	123.57	-8.66643	13.008		22.0895	-56.7888	37.5565	-76.6035		82.2455	11.6447	111.975	320.944
94.5476	120.039	-2.28081	-16.857		-16.0703	-78.1657	-33.8395	-101.609		78.6084	11.6956	106.501	288.467
101.953	104.244	2.67922	-50.4591		-52.9473	-92.5623	-86.1554	-76.4676		66.5683	-0.0372137	102.644	223.91
110.498	84.2732	4.29126	-66.7177		-88.4734	-93.4184	-101.851	-1.48586		45.3167	-20.0921	109.592	200.354
116.702	73.5367	2.6696	-56.6026		-128.749	-81.4112	-92.8407	68.4381		26.9547	-44.3044	134.422	252.293
118.122	78.0781	-1.653	-36.8104		-173.935	-61.1313	-84.1891	65.8601		19.2906	-63.5093	176.775	337.23
115.722	92.6426	-5.47369	-29.3523		-215.263	-37.6762	-86.5279	-24.7363		15.0072	-72.6094	213.556	388.367
112.488	108.329	-4.41743	-30.8585		-245.398	-18.0747	-87.7141	-136.555		7.16109	-77.8889	209.512	382.344
110.625	121.048	-0.0303825	-17.0007		-264.295	-8.3962	-74.6611	-172.929		3.02513	-86.6097	157.797	338.92
110.779	132.117	0.449314	18.0657		-272.584	-5.07877	-54.5305	-110.409		11.1975	-95.2104	97.8185	282.058
112.845	144.04	-5.41339	43.8953		-266.86	3.63474	-43.1706	-31.7685		24.0424	-97.405	77.3788	233.674
115.838	158.179	-11.1919	31.6223		-246.129	21.9307	-39.4716	-23.7688		25.2268	-98.1206	103.502	228.309
117.418	174.702	-11.028	-2.73937		-217.445	39.0522	-28.302	-59.0407		9.52434	-106.63	142.557	289.62
115.819	191.728	-6.41355	-18.3515		-190.497	44.3045	-7.96336	-35.6611		-15.421	-118.421	160.989	384.632
112.716	204.768	-0.923018	-9.26685		-170.149	41.8614	3.66398	62.6992		-42.53	-118.256	151.907	434.758
112.21	209.413	3.87697	-12.3655		-156.952	41.5666	-5.09817	119.822		-69.4969	-103.683	129.077	393.479
116.004	205.189	4.49545	-46.6468		-149.792	42.0658	-24.5291	44.314		-92.4611	-92.6666	112.95	297.867
121.419	195.752	-2.63032	-76.8275		-144.552	35.0706	-41.8835	-86.4821		-107.077	-101.304	120.058	225.439
125.395	185.738	-11.2415	-60.8584		-136.36	21.636	-59.4241	-117.626		-116.364	-123.118	148.226	210.606
128.56	178.86	-8.80485	-10.6937		-128.962	10.5758	-81.7152	-26.5834		-128.047	-138.52	171.618	224.282
133.449	177.941	3.62063	23.7256		-136.501	2.9048	-96.0584	45.1476		-142.465	-138.741	166.148	231.061
140.212	183.497	8.08324	17.5121		-167.993	-7.71287	-80.9948	-17.611		-150.741	-131.33	139.361	237.417
146.435	191.555	-3.36691	-11.3753		-212.606	-18.9257	-32.025	-158.913		-146.566	-124.925	119.07	267.533
150.429	195.9	-11.2278	-37.6513		-248.245	-19.5107	29.7937	-238.049		-133.343	-118.832	117.805	311.839
152.375	194.364	6.86385	-50.0664		-264.225	-8.83742	72.7081	-206.13		-118.622	-110.245	135.043	330.991
152.607	191.122	42.8837	-41.0371		-268.843	-1.90932	74.2774	-138.547		-108.089	-103.873	190.438	311.66
151.006	191.284	66.2685	-8.99672		-275.123	-8.31491	35.0069	-115.688		-105.93	-107.01	307.444	289.372
148.287	195.282	59.7614	23.232		-286.56	-18.7795	-19.7178	-131.81		-113.075	-116.907	441.191	301.965
146.094	200.473	32.3582	21.6385		-298.27	-20.8942	-57.122	-131.306		-121.885	-120.86	471.049	341.783
145.452	205.992	2.43284	-17.3343		-305.212	-16.8405	-64.5794	-93.3575		-119.732	-112.336	323.657	372.895
146.131	212.75	-14.7418	-61.0079		-305.908	-15.2303	-56.5862	-51.7953		-102.94	-101.705	89.4348	378.097
147.204	219.716	-8.12862	-83.1902		-302.684	-14.7735	-51.8503	-43.1506		-82.2737	-104.481	-44.1122	365.073
147.33	223.731	18.4755	-88.515		-300.973	-8.37189	-53.2795	-62.355		-69.8266	-121.502	11.1421	339.806
145.626	223.238	37.3546	-87.3046		-304.456	2.19641	-56.211	-80.9423		-64.4555	-138.889	157.74	303.346
143.839	219.495	21.3428	-75.5014		-308.735	7.50822	-62.5639	-92.969		-55.2922	-147.33	238.274	268.583
145.897	213.95	-17.9039	-54.2861		-304.047	3.7835	-73.6756	-114.931		-36.6824	-151.566	201.803	251.177
152.485	207.202	-37.7205	-41.5328		-286.427	-4.40208	-79.6583	-137.49		-14.105	-158.199	116.036	247.075
157.431	200.904	-18.164	-42.251		-261.321	-12.1775	-72.1076	-114.39		3.59758	-165.279	58.4564	246.75
153.409	197.457	13.2674	-31.4695		-233.327	-16.4773	-60.3517	-29.6407		12.9132	-170.521	50.8221	263.782
141.001	196.428	21.6019	7.34919		-198.75	-12.4006	-58.4201	50.7924		16.0901	-178.4	83.564	311.171
128.128	194.121	7.78853	45.3555		-154.714	3.37249	-62.2326	42.3248		16.428	-187.924	141.617	354.238
120.466	188.617	-4.55522	39.3132		-111.198	25.2577	-59.1508	-49.6034		14.9153	-183.288	191.001	339.009
117.051	182.664	-7.27483	-10.8036		-85.0062	41.0652	-55.0444	-133.023		10.6487	-152.46	185.919	276.922
115.994	179.086	-9.84106	-62.065		-81.5983	41.8317	-66.4072	-146.121		3.46552	-109.137	120.023	243.763
118.48	175.572	-14.4024	-79.365		-90.2259	26.9784	-83.611	-120.115		-4.9818	-78.2843	48.6701	269.318
123.98	167.523	-12.5183	-61.3596		-98.8951	4.31668	-70.8745	-111.106		-13.4824	-62.7471	34.3268	289.108
126.944	155.161	-3.45379	-23.2202		-107.549	-11.0595	-16.9062	-122.723		-22.5226	-44.7292	80.2883	251.544
123.411	144.163	3.99589	17.8749		-122.437	-5.4472	37.9697	-128.528		-30.1545	-21.3571	135.701	214.906
117.289	138.837	7.01057	40.7864		-142.559	17.7386	47.9434	-126.645		-28.2832	-14.4482	154.801	264.568
114.533	137.566	9.62946	30.982		-158.618	36.9383	21.1846	-129.851		-8.96246	-35.3557	133.199	370.467
113.686	136.008	9.76566	-1.13749		-165.406	35.959	7.19932	-131.965		24.0774	-62.6532	95.3714	415.876
108.401	132.382	2.03791	-30.6706		-170.239	22.4173	27.8506	-122.156		55.3956	-71.9151	68.4218	360.179
97.9323	128.002	-7.11866	-48.0895		-185.895	13.6312	46.4684	-103.555		72.388	-70.76	67.3913	283.163
88.3256	124.226	-4.44813	-60.9243		-215.555	12.9469	15.377	-63.7817		76.2248	-83.3497	88.259	250.454
82.7696	120.91	8.75841	-68.914		-246.255	13.5412	-61.5816	29.5666		76.1375	-111.195	110.434	221.408
77.3545	117.509	17.2514	-62.1913		-258.814	16.5261	-129.056	151.528		77.7233	-132.01	115.675	136.623
68.5861	114.215	16.3555	-46.0597		-245.723	25.5053	-139.28	185.392		80.3798	-132.114	105.821	29.6324
59.5506	111.536	18.5071	-41.8722		-219.334	28.4444	-99.5724	51.8242		81.0255	-117.925	94.2371	-14.7259
55.1249	109.207	30.5787	-56.7391		-200.671	9.11987	-57.0436	-148.624		74.775	-96.6169	83.0319	21.5024
54.896	105.927	42.4152	-75.66		-198.934	-22.4563	-43.0832	-223.188		55.9851	-67.1683	61.7459	74.9651
54.4643	100.453	45.6883	-89.7441		-203.016	-36.36	-43.7634	-128.857		25.2906	-33.9975	29.1688	90.6991
51.3823	93.1132	46.875	-105.299		-194.429	-26.104	-28.2898	-26.6309		-6.88285	-10.0556	2.44879	74.3515
46.8464	85.8252	50.3728	-114.685		-167.465	-20.5334	4.79962	-54.4502		-30.2963	0.728335	-1.76266	57.8541
43.2319	80.2004	44.9872	-89.6301		-134.574	-40.1193	25.6414	-143.192		-46.2495	9.18716	13.7385	56.762
42.0741	76.0676	23.0231	-26.4973		-112.382	-65.0896	16.4931	-137.858		-62.129	22.7378	32.4847	69.3046
42.6912	72.3858	0.587756	26.7102		-105.394	-65.2252	-1.79886	-30.4413		-77.0941	34.9499	42.3776	87.4988
41.3515	68.8349	-0.083914	19.9607		-104.673	-41.0802	0.849588	39.9027		-82.7942	39.0106	42.8347	98.4044
34.4315	65.4088	17.3554	-34.3444		-99.5013	-13.1991	19.4337	-1.16077		-78.61	37.2503	39.6889	90.7324
24.1069	61.1435	26.9746	-75.9483		-86.4984	12.5053	17.5303	-63.8697		-75.1578	29.8693	38.3445	66.0755
17.5987	55.0181	14.5828	-70.4408		-68.19	40.97	-24.477	-38.1264		-77.6202	9.10645	38.5919	36.2794
18.2201	48.1633	-7.58887	-40.8263		-47.9795	61.0288	-79.6275	47.6112		-74.4635	-24.1909	33.468	12.6646
20.703	43.4508	-20.7395	-25.4767		-29.3387	54.181	-99.4394	73.9064		-51.2035	-50.47	17.7451	2.02529
18.9706	42.1764	-19.3353	-31.4104		-15.9665	28.5867	-61.9138	-4.47187		-11.3537	-51.1091	-0.966974	1.35105
15.0247	42.1366	-8.14801	-38.5499		-7.78101	14.3325	9.16896	-108.662		24.1405	-30.0246	-7.29441	-8.63816
15.0656	39.424	6.58049	-31.4436		1.03551	20.2823	65.6792	-147.623		37.4424	-4.66898	1.42099	-44.5109
19.3175	31.4823	16.0337	-13.5261		13.5944	23.0623	70.5972	-123.661		28.4521	15.9967	8.04736	-85.8879
21.8266	18.7776	9.61485	1.58582		20.5601	7.94547	20.1022	-101.308		9.96628	32.9734	-2.91583	-89.151
19.5109	4.91824	-12.6737	3.51421		7.85813	-5.59485	-56.0776	-106.786		-6.00704	45.6395	-23.2977	-53.3846
15.2769	-5.11758	-32.9345	-6.94515		-21.8629	4.7454	-111.967	-103.866		-15.9272	53.0592	-31.6794	-37.7852
11.7688	-9.0043	-30.2204	-19.0832		-44.3071	27.6972	-111.901	-65.6907		-22.9957	60.6927	-23.2386	-80.8562
7.91824	-9.86532	-4.23429	-23.1455		-39.4028	33.996	-53.5097	-23.151		-30.9311	71.4307	-16.6666	-135.99
3.04006	-13.2513	21.2208	-19.5902		-17.1387	16.3796	28.3093	-15.9762		-39.4866	75.1191	-28.3473	-135.122
-1.28644	-20.8917	22.2813	-15.0417		-5.80488	-5.37755	83.3478	-28.9168		-45.77	62.2825	-50.2779	-90.8172
-5.62621	-29.421	1.20331	-12.9542		-15.6035	-12.4779	81.0367	-18.5962		-49.3391	43.9601	-61.5035	-74.7189
-13.6162	-35.4214	-15.9509	-13.6827		-27.7367	-2.47593	31.2371	14.5531		-53.7879	40.2728	-55.716	-106.473
-25.4125	-38.5806	-10.116	-18.7691		-24.0962	19.6811	-26.1906	33.8271		-61.8941	50.6411	-47.4913	-132.214
-35.2226	-38.9836	7.38763	-26.416		-14.057	48.8682	-52.4833	41.6835		-70.7936	54.3302	-50.757	-119.086
-39.4666	-35.6176	10.3956	-26.1272		-20.1245	76.3746	-35.7487	83.237		-73.7735	42.8065	-59.9292	-102.488
-42.9526	-30.6119	-5.35697	-8.00913		-45.3626	91.8599	4.55604	153.22		-66.1802	31.5256	-58.6426	-116.615
-51.6952	-31.0321	-14.7238	23.3093		-70.2652	92.7816	33.7014	164.146		-48.9473	31.7117	-43.3913	-140.702
-62.9764	-41.3957	1.86089	51.9076		-80.5814	85.7623	29.229	58.6131		-27.9067	28.8693	-30.0114	-149.357
-68.7436	-56.4998	29.4109	65.5406		-83.6469	78.3526	2.30634	-89.853		-10.23	3.86815	-34.3709	-160.555
-67.1533	-67.0932	37.7551	59.7024		-92.3049	74.7569	-10.5356	-151.207		0.905848	-35.7455	-52.7853	-187.538
-64.3702	-71.5267	21.2855	32.5114		-102.977	76.9796	13.9228	-93.4736		9.45264	-60.8202	-66.5142	-191.307
-65.1579	-75.8141	2.52847	-10.4908		-97.2689	82.165	56.7875	-2.86717		21.9774	-52.6632	-61.7439	-139.746
-67.8685	-82.5073	-0.625003	-48.1634		-60.7614	80.2443	77.023	40.5062		39.004	-18.9246	-39.6708	-80.1572
-69.8876	-87.0829	6.92251	-56.914		4.0989	62.9867	58.5744	44.5147		54.2406	19.2996	-11.2244	-86.607
-72.2671	-87.8235	13.7614	-37.1787		78.6773	36.1319	24.3826	56.3165		64.0858	46.1725	8.85705	-151.442
-76.2748	-91.786	18.1403	-14.8148		137.369	15.4728	3.51455	88.6307		73.2044	58.1767	4.29968	-195.726
-79.7975	-105.213	20.2391	-10.571		162.22	10.132	1.80985	116.725		86.5258	61.3316	-33.634	-185.359
-80.5949	-123.095	13.4175	-18.5041		155.839	15.6826	10.3315	112.627		99.437	63.8497	-93.4713	-170.077
-80.2297	-135.306	-4.84739	-20.4309		137.986	23.2179	23.3689	66.6529		101.62	68.9896	-147.788	-192.049
-81.6021	-140.337	-22.2832	-11.2098		124.927	27.5015	35.0649	3.57992		89.0732	75.1878	-176.706	-218.221
-84.6261	-145.391	-23.2958	-0.55312		115.292	25.2786	34.0902	-19.176		67.4791	81.8433	-182.755	-200.334
-87.1537	-153.666	-6.2821	3.39783		100.314	13.9908	18.597	31.9875		45.2812	88.5802	-179.498	-159.2
-88.5435	-159.572	17.6157	2.24222		81.6541	-3.69284	5.31314	107.034		28.893	87.9409	-174.017	-161.676
-89.6452	-158.682	36.3913	0.986713		69.6347	-19.4361	7.5012	114.74		23.4791	69.2366	-167.229	-230.205
-90.4417	-155.417	40.8978	0.70178		66.7522	-27.1308	14.8283	37.6623		31.3715	36.2912	-162.817	-314.92
-90.1119	-156.29	25.9131	-1.51144		64.1741	-27.6883	12.6343	-43.0859		47.8201	12.2932	-164.605	-355.558
-88.6201	-160.203	-1.29842	-7.63303		55.9061	-23.8344	8.67959	-55.6923		63.3645	16.3668	-168.925	-345.552
-86.5149	-161.047	-20.1512	-14.1897		46.4126	-14.894	17.7116	-17.7798		72.9428	39.9835	-169.388	-329.686
-84.4411	-157.597	-17.2146	-13.9327		40.7389	-0.610993	30.2301	17.9016		79.9005	56.7496	-166.792	-350.945
-84.5467	-155.011	-3.78472	-4.59153		36.2842	13.3295	26.0365	40.385		90.4103	52.9885	-166.267	-402.099
-90.3101	-156.457	-1.05246	6.37583		30.0844	18.9527	13.7452	59.7033		107.201	39.5167	-168.469	-425.848
-102.102	-158.23	-11.4772	10.671		26.5472	15.5249	23.2622	63.1253		128.48	35.2203	-171.892	-370.671
-114.429	-155.25	-18.9288	10.5466		30.2403	12.3659	56.6252	52.1843		148.426	48.3156	-177.607	-255.948
-121.001	-148.283	-15.469	15.0559		36.2529	19.8873	81.2819	79.9785		158.753	73.2512	-180.28	-172.488
-121.803	-142.896	-11.4131	27.6596		36.2682	37.3316	81.7933	177.317		155.611	97.4133	-162.804	-199.633
-121.749	-142.414	-15.5832	46.0236		31.5075	50.8069	82.5307	268.411		146.098	109.838	-119.299	-318.391
-123.049	-144.428	-21.4037	71.4031		31.4186	46.174	100.365	243.449		141.753	109.417	-80.4737	-421.094
-123.171	-144.433	-20.4056	105.864		40.4756	24.1407	108.309	111.021		143.624	104.571	-91.4009	-418.398
-120.804	-141.123	-16.8695	138.801		54.1553	-0.748994	75.5492	-1.21807		140.918	100.899	-155.959	-330.971
-119.161	-137.109	-18.8165	148.68		68.6599	-16.6634	19.9614	-8.65595		128.297	93.6272	-222.803	-261.557
-121.107	-135.499	-23.6233	124.082		87.1173	-24.3985	-11.6465	41.6466		116.944	79.4041	-238.201	-276.19
-124.542	-137.316	-23.5931	76.4549		113.175	-28.2389	-0.79153	65.3975		121.256	69.3617	-198.575	-333.902
-125.584	-142.025	-19.3982	30.3137		143.833	-25.2692	34.6433	50.8066		139.661	77.675	-141.449	-350.272
-123.97	-148.506	-16.6837	7.45136		172.476	-12.6203	75.0558	34.3885		157.022	99.4596	-101.608	-309.786
-122.412	-154.547	-13.5813	17.2334		196.235	-0.282736	107.721	28.1632		163.127	114.148	-89.7115	-274.786
-122.398	-157.343	-3.83974	48.2286		217.783	-4.6194	110.475	24.0438		159.637	111.511	-97.0186	-284.019
-123.604	-156.911	8.36003	69.2288		241.702	-28.5205	66.994	30.7538		149.343	100.106	-101.812	-296.501
-126.114	-157.885	8.611	55.1803		270.348	-57.6634	2.41439	55.914		128.773	87.8065	-83.6277	-266.684
-130.099	-164.751	-8.94726	16.3238		301.231	-77.9907	-30.5917	79.4936		95.8571	70.8826	-51.8941	-227.594
-133.945	-175.136	-30.9972	-12.8533		327.708	-88.0196	-12.2176	87.8633		58.0368	50.0863	-49.7157	-241.948
-135.751	-181.238	-38.1377	-14.868		344.862	-92.5529	23.6996	104.683		25.8741	41.479	-105.022	-298.375
-136.61	-179.226	-24.5599	-0.468307		355.492	-95.1351	38.5174	142.662		0.645517	56.9769	-184.847	-327.632
-139.625	-173.969	-1.39586	21.2405		367.59	-101.086	33.5521	156.766		-25.8422	83.5065	-224.765	-314.326
-145.3	-172.177	16.2586	53.3604		384.936	-116.955	34.6664	105.726		-57.8453	96.3413	-201.89	-309.669
-150.345	-173.871	22.4162	81.5913		402.891	-138.474	55.2603	40.2989		-86.2378	89.1908	-152.361	-315.711
-151.604	-174.278	22.1171	70.3449		414.325	-146.81	88.9269	58.6359		-96.9166	79.0953	-117.101	-250.379
-149.049	-172.021	23.0389	15.3663		416.86	-126.919	119.93	168.12		-88.5832	84.1467	-102.114	-90.1999
-144.26	-170.652	25.5208	-29.8726		413.381	-86.2474	127.509	255.909		-76.8551	107.163	-99.7848	27.3762
-138.051	-172.395	21.4487	-17.4949		408.654	-47.2957	98.9583	221.502		-76.0309	139.647	-114.482	-52.6966
-130.64	-175.044	4.54031	27.1773		406.893	-24.2301	54.4312	92.1883		-80.2355	171.004	-145.016	-281.848
-122.586	-176.13	-19.3249	44.9529		409.874	-13.5895	40.6931	-21.8141		-70.9408	192.818	-166.971	-434.988
-114.59	-176.003	-35.451	33.608		415.722	-4.93824	79.9377	-51.6208		-43.225	202.272	-160.127	-376.618
-107.464	-174.796	-34.7373	44.7669		421.027	7.60164	136.917	-16.3734		-14.0912	203.322	-139.21	-213.298
-102.598	-170.101	-22.0468	91.1455		423.742	23.6781	155.753	32.0181		0.1709	200.117	-132.36	-139.843
-100.926	-160.887	-9.38289	117.539		421.378	39.0345	119.609	75.2721		4.6857	190.694	-139.613	-205.496
-101.248	-151.305	-3.79613	85.4408		408.441	48.0884	56.9318	136.216		14.6222	171.947	-138.169	-299.175
-101.485	-147.089	-3.98493	33.9266		381.529	48.6593	0.888077	229.48		31.0369	147.4	-122.239	-321.817
-101.776	-149.329	-6.12033	19.3927		346.219	44.7058	-34.6569	308.937		41.0499	123.349	-110.638	-287.786
-103.724	-154.758	-9.12628	33.6791		311.702	41.512	-46.7908	284.248		38.0169	101.011	-114.266	-256.239
-106.061	-161.122	-13.8045	27.7271		278.8	39.4205	-38.3056	120.476		26.9211	80.5013	-120.376	-238.849
-104.672	-168.784	-19.295	-7.43023		242.736	35.4445	-23.6004	-85.5034		10.101	68.0806	-115.235	-213.237
-98.9056	-177.053	-22.5129	-32.3657		208.346	28.7774	-19.3303	-173.042		-16.8731	67.9105	-103.299	-184.038
-94.2733	-182.193	-21.2722	-23.4965		188.313	20.7152	-23.609	-78.7155		-51.208	69.0253	-95.1769	-180.51
-95.3736	-180.202	-16.8901	-0.32092		179.883	11.4166	-19.3386	102.221		-79.3762	54.7913	-90.297	-203.926
-98.8753	-169.755	-12.7	15.1236		158.747	0.907891	-1.7142	226.37		-95.1187	27.6791	-80.6874	-218.324
-98.0099	-152.153	-10.3664	27.621		109.878	-9.26661	12.6713	233.825		-108.585	11.3886	-64.0704	-200.746
-92.3791	-130.585	-9.0187	45.8735		52.5763	-19.5931	9.57636	153.538		-127.821	22.7281	-46.4661	-171.029
-88.0646	-109.846	-7.88544	60.15		16.8548	-34.1449	-3.55002	35.6621		-141.776	52.0418	-34.8283	-156.955
-88.1744	-94.0341	-7.58999	59.2261		3.4365	-53.1744	-9.40806	-69.6566		-134.089	77.8806	-28.3366	-153.624
-88.6848	-82.9408	-8.04905	49.6933		-10.6433	-68.1327	-1.74522	-105.79		-106.449	91.3124	-16.6195	-141.33
-85.1	-72.4813	-7.67127	43.1691		-30.6152	-71.0897	13.0555	-52.955		-75.1386	97.9183	5.4396	-126.811
-78.3946	-60.0574	-6.58315	38.2482		-34.9428	-65.7127	27.0878	28.3078		-48.8525	104.439	17.2523	-131.658
-71.7692	-47.8511	-8.25777	28.0919		-12.6526	-61.0258	35.7928	54.9257		-23.1905	113.657	-15.7734	-142.319
-65.5947	-39.5374	-14.9708	15.0833		16.4755	-57.7447	37.2817	24.1382		4.72375	127.218	-93.3552	-112.71
-59.0852	-35.843	-23.2792	6.22337		32.1568	-50.4684	34.0034	6.65777		28.9268	143.059	-159.995	-34.1551
-53.8546	-35.5677	-27.1904	1.75965		41.9419	-40.4136	31.7223	35.2798		42.6822	151.536	-161.945	32.0364
-51.5164	-39.2139	-24.3095	-2.03102		61.0517	-33.4318	31.0704	61.1738		43.868	142.149	-114.774	24.4005
-49.4231	-48.2163	-15.3782	-4.92952		82.1405	-25.6466	23.5175	39.4414		32.6087	114.444	-79.9866	-37.465
-43.0585	-60.6858	-0.232206	-5.30277		88.979	-5.34239	3.52709	-1.52887		13.8026	78.0602	-79.198	-78.6019
-32.2612	-70.9852	19.226	-5.10912		88.8374	26.741	-15.4172	-12.9442		1.10052	43.6655	-74.2894	-63.8304
-21.4636	-74.6929	32.2808	-6.22665		104.684	52.1106	-7.21663	-0.817501		5.57393	16.9363	-37.6537	-26.1618
-13.6588	-72.2152	24.3376	-6.74001		138.52	56.8504	34.5009	-1.84762		18.685	-2.90699	8.40117	-2.92967
-7.41285	-66.5843	-6.0672	-5.29004		167.272	48.9201	74.2067	-16.9207		19.507	-23.6893	43.3173	9.31915
-0.452556	-59.3987	-40.0684	-3.43884		176.466	44.9616	62.4657	-19.1456		2.30437	-54.6466	87.0681	21.6763
6.81932	-50.3623	-54.5576	-0.415101		174.638	48.6831	-2.51388	-9.36175		-16.7835	-93.1797	146.137	18.642
12.7719	-39.6968	-43.8806	6.88012		169.155	51.7747	-55.7037	-14.2482		-26.0277	-120.849	165.032	-9.94707
17.3979	-29.1099	-21.3272	14.5448		150.615	49.3463	-31.9033	-36.0511		-35.4745	-120.549	92.8978	-30.0788
22.1009	-20.2071	-1.76517	11.6358		112.578	44.003	50.8144	-47.4608		-56.8669	-95.7194	-23.8055	3.58268
27.5699	-13.0723	10.7541	-3.6692		68.4584	38.6124	102.256	-35.5898		-79.8803	-65.2255	-80.8053	83.4495
32.8387	-7.03712	18.6815	-16.51		34.5174	34.3936	63.3368	-14.5467		-85.2388	-41.7902	-45.0893	149.768
36.1975	-2.42626	22.1717	-13.2411		9.32381	33.5953	-28.0806	3.96311		-73.9097	-24.4857	16.0843	158.158
37.2438	-0.624351	19.1715	-0.170895		-15.6634	35.8891	-89.2491	16.8902		-64.9156	-10.8547	40.2225	124.694
38.5317	-1.73284	10.8525	6.35589		-36.3867	34.1696	-83.171	10.2455		-66.2631	-4.35469	39.7136	100.057
43.8493	-2.55463	2.30485	3.88388		-43.5228	21.4364	-33.6932	-24.7696		-66.0186	-5.76057	46.4517	115.105
53.0338	1.62652	-1.92991	5.22242		-42.6699	0.547276	22.6457	-53.4394		-54.8453	-6.27113	49.7241	156.204
59.8786	12.4564	-0.824327	16.6813		-50.4615	-18.6426	61.5586	-21.8044		-40.6852	4.20566	32.0392	182.599
58.3636	26.8067	3.82788	27.5806		-72.0051	-29.5079	63.0173	65.6705		-33.5032	25.9534	19.7676	164.409
50.546	40.7698	8.66438	25.4091		-95.3572	-31.0422	22.5875	133.692		-28.4981	50.5752	44.5444	111.479
44.6686	54.0194	9.61431	11.8679		-108.391	-24.7621	-28.9061	122.761		-15.2639	69.5884	82.6765	66.7851
45.2235	68.1363	4.42579	-2.24826		-110.301	-16.3905	-53.0359	54.0909		4.20535	78.7626	86.8054	66.1241
49.032	81.7026	-4.0337	-11.3424		-106.059	-15.9458	-51.3072	-12.4769		17.4088	77.2608	61.6772	104.726
52.2182	90.4942	-8.56706	-16.7699		-99.3916	-27.1652	-49.486	-49.3354		17.1057	65.5779	54.8376	146.996
56.1027	93.0425	-4.28492	-18.5534		-93.0497	-40.1465	-38.7192	-63.4097		5.78779	42.7258	77.7427	164.504
63.0644	92.5501	5.12675	-14.2188		-88.8292	-43.4931	16.9279	-62.5465		-13.2055	5.54928	90.2581	158.697
70.8049	91.6191	9.79005	-5.61281		-86.1611	-40.1528	103.832	-54.3518		-39.5792	-44.7339	71.0958	151.5
75.3573	88.3812	4.00724	1.17336		-85.6553	-41.0423	145.159	-51.7981		-70.4031	-94.8238	53.2925	160.94
77.0995	80.8955	-6.6585	4.57754		-92.4316	-46.8895	93.8901	-47.1665		-98.2499	-124.796	68.4894	183.364
78.8773	72.8721	-10.8581	8.42323		-109.776	-49.1327	-4.64745	-9.53142		-117.837	-125.479	96.0942	196.623
80.0259	70.7404	-4.08983	10.7119		-131.578	-46.0278	-77.8237	55.0784		-129.763	-107.018	98.1929	187.026
77.6696	75.7175	6.37908	2.40525		-147.912	-42.3043	-112.346	78.0261		-135.321	-87.8149	78.9712	173.478
73.1149	82.8253	10.0841	-12.2934		-156.146	-33.0298	-134.417	20.3256		-131.845	-79.2124	76.933	190.053
71.1272	88.1189	4.63013	-4.51396		-160.177	-6.12781	-143.291	-37.5934		-116.471	-82.9313	110.027	239.074
72.3391	93.1593	-3.40389	49.3997		-162.424	33.8953	-121.753	21.8783		-91.4733	-96.3777	155.728	281.73
72.0647	101.257	-6.95113	124.97		-164.395	62.3379	-87.6179	179.837		-61.5668	-113.901	182.17	290.014
68.3219	112.837	-4.9955	158.658		-170.183	63.8278	-72.653	269.284		-26.7501	-127.036	179.373	286.564
65.6036	126.591	-1.29611	113.404		-178.742	50.3486	-62.0887	167.484		17.4503	-131.167	160.204	306.379
67.8323	142.33	0.316305	21.826		-177.695	38.7178	-17.547	-59.7952		70.1136	-130.939	144.459	334.447
72.4104	159.82	-1.27369	-49.6942		-158.739	25.5269	42.3128	-241.588		117.795	-133.023	142.696	319.729
75.1728	176.286	-3.89679	-68.4972		-135.738	0.895097	49.0887	-278.297		142.038	-133.874	147.14	252.96
77.2397	187.634	-3.16855	-52.4085		-130.755	-25.2002	-14.9832	-196.554		136.407	-120.779	139.128	193.308
82.1338	191.523	3.66893	-32.855		-143.129	-32.1198	-81.1925	-80.3979		114.097	-87.0662	110.422	198.287
88.932	187.847	13.1744	-25.8384		-151.778	-19.7241	-77.6532	-7.98282		95.4611	-42.8927	73.5254	249.816
93.6522	177.776	16.9416	-34.5451		-150.227	-9.51822	0.970536	-25.5933		88.1994	-9.17621	47.0577	276.18
95.9879	164.291	10.6113	-53.7467		-156.883	-13.7763	119.87	-115.753		83.3483	-1.98827	37.6353	243.988
99.3541	151.921	1.30399	-66.5664		-182.658	-22.1657	237.426	-190.665		71.7234	-21.8822	42.1373	207.98
104.629	143.095	2.15139	-57.3681		-211.521	-23.1788	285.338	-165.976		59.3094	-54.8647	60.8165	255.067
108.927	135.698	17.0681	-32.9611		-227.733	-21.2761	188.466	-49.3734		60.4072	-82.4189	98.705	396.164
111.022	127.093	33.5199	-12.5605		-241.416	-23.9967	-32.7989	72.4235		76.2463	-92.9138	154.442	526.344
113.05	119.762	34.5536	4.99498		-266.873	-25.7415	-227.603	131.098		87.79	-86.5681	211.318	517.456
115.432	119.559	17.7982	38.3337		-292.716	-15.8808	-256.015	132.913		75.2937	-72.4561	240.831	359.605
114.742	128.524	-1.677	80.1565		-298.421	5.0508	-145.483	126.356		42.0384	-62.9992	222.76	186.239
109.21	142.965	-8.34918	86.7424		-288.885	26.8744	-43.4599	145.442		11.3279	-69.5959	171.982	136.327
102.887	158.885	-0.855772	32.0273		-285.524	41.2544	-32.3848	177.615		-1.46694	-97.3979	138.239	211.353
101.327	175.068	13.3869	-48.6666		-289.86	43.5608	-64.0459	160.015		-6.85297	-140.29	158.667	298.185
105.331	189.297	31.0051	-92.9184		-284.165	30.447	-73.3326	26.9946		-26.1118	-183.445	209.359	312.587
111.335	196.186	50.4068	-76.322		-265.133	6.55352	-72.7319	-197.175		-63.575	-214.489	226.985	272.754
115.863	192.874	59.9077	-24.4775		-245.656	-10.5847	-101.762	-374.446		-102.246	-231.612	185.244	237.878
117.365	184.621	43.0939	23.5182		-219.65	-4.55522	-147.244	-383.672		-124.502	-239.898	125.502	232.944
116.025	180.586	2.81984	40.0375		-158.156	20.4091	-165.836	-269.475		-126.645	-242.906	99.6385	253.081
114.594	184.449	-31.3746	13.9496		-54.5468	43.0445	-152.127	-192.423		-112.524	-239.776	109.181	292.991
117.434	192.177	-32.0495	-37.4824		53.1737	49.2974	-137.003	-225.853		-86.3446	-226.689	121.748	338.899
125.418	198.539	-5.25674	-69.671		123.535	44.5444	-135.007	-281.414		-58.5779	-198.624	123.475	363.594
133.157	202.683	18.6378	-55.5408		153.737	39.7907	-132.654	-260.2		-45.7993	-155.12	126.781	360.245
134.724	206.896	22.6178	-25.8707		161.72	35.204	-121.227	-187.875		-51.0182	-108.878	143.854	355.388
131.111	212.395	17.5416	-32.6784		147.447	23.6705	-108.071	-140.175		-52.7193	-82.141	181.312	361.964
128.349	217.196	18.1742	-73.6568		99.0291	4.37074	-96.5291	-111.686		-30.2857	-85.5474	243.053	348.706
128.907	216.883	21.0079	-91.0224		25.157	-15.8062	-80.768	-49.1578		4.13856	-103.55	303.928	288.818
129.292	207.839	14.9198	-54.3157		-46.8937	-32.522	-61.6679	31.9843		18.4145	-110.233	299.823	212.608
126.593	191.726	1.92949	-5.94983		-102.5	-47.4492	-45.3154	67.2937		4.58455	-98.6108	193.984	173.048
122.77	176.357	-6.02053	-2.84427		-146.502	-59.7743	-21.6647	62.8468		-11.9539	-84.8206	49.0777	177.26
120.431	169.397	-5.41953	-42.77		-181.764	-61.0421	33.9175	91.7471		-13.2588	-83.364	-20.3081	189.406
118.208	170.816	-3.55322	-77.1586		-203.829	-43.6647	123.82	159.468		-14.6438	-89.3931	22.2996	186.498
113.541	173.946	-4.57633	-77.6015		-217.159	-11.7318	201.791	168.335		-34.5487	-89.2709	100.404	175.456
107.676	173.961	-5.15172	-59.2742		-233.979	21.7367	199.846	54.096		-60.0344	-78.6602	133.429	169.915
104.443	171.828	-4.3521	-47.368		-252.476	47.4706	91.6777	-117.346		-66.3501	-63.2798	126.782	185.97
105.02	169.168	-6.47555	-48.2755		-256.186	65.1642	-69.5874	-236.99		-56.8092	-48.5348	124.552	242.089
106.609	163.991	-11.1174	-54.6626		-241.532	76.2966	-185.84	-276.634		-53.9589	-36.1957	126.333	320.802
105.953	154.918	-10.9321	-58.994		-227.834	78.3194	-198.682	-275.02		-56.7103	-28.2046	103.61	351.112
102.203	146.145	-4.51559	-57.3155		-231.85	69.6501	-141.093	-254.275		-38.4646	-27.4788	65.709	285.059
96.9063	143.254	-2.2594	-50.385		-248.561	55.5301	-96.0462	-215.283		7.20235	-35.3287	50.6981	181.357
92.939	145.396	-11.5475	-43.6571		-265.794	42.7703	-105.852	-181.299		49.3211	-49.9491	64.0593	150.629
92.5939	146.417	-23.042	-41.5093		-281.577	30.2688	-137.59	-176.952		61.9204	-65.2769	79.0314	216.087
94.6682	143.49	-21.7095	-43.3929		-295.715	10.3886	-138.138	-178.571		58.8761	-72.0586	92.083	290.136
94.3137	139.793	-8.29437	-47.2859		-299.277	-20.0946	-98.8169	-146.327		66.828	-66.6254	125.803	294.971
88.3286	137.873	0.642424	-50.0427		-287.357	-54.6456	-51.7918	-97.5674		82.216	-59.2333	172.502	239.106
80.1038	135.571	-5.28067	-44.0344		-271.677	-82.2183	-23.7914	-88.4625		79.4192	-63.9472	185.027	161.471
76.3774	131.39	-17.3948	-26.4129		-265.661	-93.4171	-17.6693	-123.988		50.6387	-76.7862	140.094	79.2594
78.9929	129.527	-20.6026	-13.1981		-264.845	-82.5845	-28.1064	-147.485		12.8204	-76.5964	71.4845	26.2148
83.0491	134.697	-11.7495	-24.4758		-255.981	-51.3611	-46.7489	-129.487		-20.7304	-57.375	22.0191	60.9281
83.9987	143.827	0.232747	-49.0889		-238.339	-13.1084	-51.4413	-106.732		-51.9146	-48.0679	-3.30837	172.041
83.1951	147.893	7.85946	-48.9605		-220.957	12.4127	-17.5529	-111.616		-80.2889	-83.2639	-16.531	238.416
84.5286	142.207	11.3995	-13.7625		-204.274	14.5	46.8919	-120.63		-96.0293	-157.929	-12.5235	166.248
88.6395	130.974	12.77	14.593		-180.831	0.282492	92.9362	-107.287		-96.7481	-227.378	15.6427	28.0044
93.4632	120.756	10.8037	-3.35622		-152.168	-13.6588	74.6317	-94.3421		-94.2391	-252.29	49.3639	-19.9942
98.2576	112.93	5.63206	-47.8717		-129.511	-15.1502	0.672433	-105.282		-96.7656	-229.191	61.7307	61.3255
103.192	104.409	2.19408	-69.8059		-117.257	-0.952869	-65.841	-105.91		-98.3372	-176.308	50.9667	159.46
105.915	92.8532	3.84586	-59.6745		-109.528	25.4504	-63.0061	-56.2038		-93.0243	-109.224	35.975	171.294
102.98	78.3983	5.63116	-48.4764		-104.144	54.3569	11.7045	5.42622		-86.8754	-40.4592	29.3167	111.878
95.5997	61.9344	1.21416	-49.7123		-105.98	72.3742	95.177	2.41153		-86.3159	12.9322	31.3268	49.034
90.1773	44.7328	-4.01516	-44.7389		-112.808	72.412	111.651	-56.732		-85.647	39.4023	38.1543	13.4501
90.8117	29.3443	3.8854	-27.4696		-110.43	61.0014	37.8387	-67.9443		-76.4611	46.6373	39.1632	10.9665
93.7853	18.2262	26.6297	-19.9742		-88.2214	50.3195	-79.7339	31.0257		-61.0216	52.4444	21.0099	54.3472
92.2937	11.1685	44.5635	-30.957		-51.6519	43.5766	-168.318	171.357		-46.138	63.0886	-7.77329	126.032
85.1062	6.02106	37.7661	-35.6906		-15.8553	34.0378	-187.704	240.154		-31.0045	70.2917	-13.2304	153.221
77.2564	2.0639	11.9018	-13.9941		5.60516	18.5561	-152.46	211.815		-11.5727	68.1179	19.4419	81.6588
72.3943	0.208381	-8.12989	23.6748		4.21123	5.28996	-109.515	143.147		8.93942	61.9014	52.6746	-42.8563
67.8371	-1.06981	-9.00832	64.4067		-20.2065	4.61206	-96.8852	70.1914		24.3302	58.4971	37.3959	-116.973
58.6589	-7.33848	-0.909463	112.934		-54.5523	16.2695	-112.175	-24.0506		34.9594	56.9284	-20.4436	-100.13
44.4047	-22.96	3.01427	160.295		-79.5595	29.333	-114.938	-140.917		42.4749	53.1953	-64.3143	-52.9152
29.4456	-44.8193	4.08373	165.61		-87.2663	33.5882	-69.9624	-227.074		40.6154	48.0856	-56.7933	-51.2057
17.6046	-63.6995	6.9461	103.84		-85.3296	28.6804	7.29543	-232.397		24.5512	44.9108	-17.0131	-95.0781
8.78336	-72.5098	4.79696	11.1508		-82.0779	22.4482	63.2699	-174.6		6.27522	42.9755	13.1999	-121.041
1.01069	-71.9026	-9.20084	-51.2799		-76.7646	21.7147	72.004	-118.566		5.60063	38.3026	12.9926	-90.3575
-6.39679	-67.6339	-23.3365	-65.3311		-67.9462	25.6034	67.8019	-104.827		24.4104	29.7707	-13.9547	-42.2632
-12.9872	-64.3086	-17.6808	-58.0889		-60.4025	28.5515	94.7135	-114.259		43.0848	20.9589	-52.9111	-47.6143
-19.1275	-62.9827	7.90824	-50.9309		-57.4753	28.7568	143.332	-94.3596		45.6909	15.9325	-81.9692	-117.436
-26.0265	-63.2261	31.4987	-42.3359		-56.1739	29.86	165.812	-15.1628		36.5443	15.5299	-82.3676	-183.173
-34.0902	-64.5132	36.5571	-34.0236		-56.104	32.765	140.668	88.5685		27.5349	18.0475	-60.3715	-181.481
-42.6735	-64.8576	27.5471	-36.4999		-62.9294	30.6157	89.3809	137.052		21.888	21.7286	-46.5006	-132.365
-51.4007	-60.7265	15.4902	-45.3476		-75.685	17.1077	36.2586	97.9115		18.57	25.6428	-60.798	-101.232
-60.2312	-51.2726	4.27088	-42.7098		-81.8061	-2.62821	-7.65319	55.1588		22.0035	29.2671	-88.5137	-104.957
-68.0535	-42.2911	-1.4595	-27.9717		-74.1454	-15.518	-18.1073	129.38		35.8598	32.8964	-100.08	-106.771
-73.1787	-42.6894	8.59408	-20.779		-62.012	-14.8325	37.8256	302.469		52.9823	38.5841	-86.6865	-98.2679
-76.3064	-55.0392	33.1305	-28.0625		-54.7043	-6.28641	147.313	383.831		62.5194	48.7085	-67.2818	-122.014
-81.099	-71.3722	48.8462	-32.9859		-46.1737	-0.188409	236.535	221.2		64.6279	61.8695	-66.4973	-192.572
-89.7366	-80.8251	34.9105	-23.5338		-29.6417	-2.39715	241.166	-83.0444		68.8383	71.4104	-90.7308	-254.436
-99.2667	-80.6163	2.32812	-8.94523		-14.2641	-12.8791	171.346	-248.238		79.0691	70.8292	-119.22	-257.66
-105.318	-76.8672	-18.2478	-0.348152		-7.78455	-27.615	81.1783	-116.706		89.1461	60.9782	-117.108	-230.014
-108.942	-75.354	-15.7115	2.92102		6.63481	-40.6607	-1.8038	185.658		94.1987	49.6667	-69.0404	-228.21
-115.92	-75.5108	-8.02672	0.620672		51.0733	-48.5682	-81.323	403.523		99.1954	43.884	-4.2551	-252.449
-128.035	-74.5963	-11.651	-11.6156		114.857	-53.3528	-145.417	399.583		113.046	44.9181	23.8835	-258.693
-138.839	-73.3706	-20.1997	-24.2325		162.874	-57.5759	-161.95	221.108		137.583	51.1222	-9.68715	-229.667
-141.309	-74.2883	-20.7708	-16.9379		183.128	-58.5608	-123.789	-3.74023		163.714	61.2671	-78.6034	-184.973
-137.263	-77.0886	-15.3342	8.09998		199.396	-53.736	-61.7582	-164.808		176.582	73.1499	-137.359	-143.386
-134.928	-80.4277	-13.614	20.6719		231.727	-48.9192	-4.98754	-204.461		165.725	82.8783	-163.706	-124.669
-138.184	-85.9134	-15.5142	5.81112		272.657	-50.7827	40.7987	-136.374		133.617	89.105	-163.777	-164.027
-142.905	-95.5312	-14.1898	-11.2271		312.491	-51.5833	69.0205	-40.9019		93.6616	95.0842	-150.344	-263.157
-144.449	-106.001	-10.0065	-3.53456		357.397	-35.6835	63.0206	0.525011		57.3551	102.24	-127.568	-343.259
-143.835	-111.645	-7.84316	15.9377		402.507	-6.24861	29.4457	-25.5522		25.5769	103.553	-90.0122	-318.144
-144.038	-113.823	-4.09682	17.2227		414.656	9.43976	7.88703	-77.0516		-4.41678	88.5836	-32.2078	-214.039
-144.419	-121.391	9.39423	0.491318		371.466	-7.41831	18.9852	-114.084		-27.9565	56.1759	30.9224	-146.576
-142.845	-138.6	27.7667	-9.33431		299.73	-40.3812	29.404	-111.619		-36.5105	19.4843	54.6752	-170.08
-140.483	-157.633	32.5421	-4.63438		243.559	-57.3682	5.99644	-48.0275		-30.8518	-2.85997	-0.615341	-222.992
-139.45	-167.848	13.9417	-1.10567		206.726	-48.554	-13.3527	59.7678		-22.3129	-0.982475	-114.461	-243.392
-137.185	-168.85	-14.5605	-5.8055		160.739	-28.8019	45.6035	129.468		-19.2811	17.9834	-208.306	-259.276
-128.914	-168.943	-29.774	-8.65547		103.327	-8.83932	181.828	95.1923		-19.1104	34.0462	-221.683	-317.48
-116.264	-172.797	-22.0422	-6.61937		69.541	15.3142	290.495	15.055		-15.3663	30.7022	-172.051	-388.63
-107.701	-176.657	-1.19393	-8.15849		78.9054	43.5706	275.446	17.8665		-6.46894	12.0467	-124.235	-406.906
-107.878	-175.522	15.5885	-8.14359		107.059	63.2893	160.057	125.471		5.72546	1.80025	-119.313	-363.518
-111.372	-169.548	17.0766	14.8699		123.982	67.7196	50.6733	212.061		19.5476	20.3392	-152.706	-300.574
-110.769	-162.212	3.37298	64.3291		131.066	67.4252	9.40843	182.08		31.7819	63.458	-200.212	-243.365
-107.063	-156.459	-15.4113	109.121		142.808	73.3258	7.40872	107.393		38.1295	108.118	-234.715	-197.469
-106.881	-153.997	-26.0109	115.402		158.056	80.6518	-1.73984	113.549		40.1779	137.26	-231.317	-185.712
-111.999	-154.707	-22.0528	81.6354		172.026	80.5793	-17.3584	187.703		46.5124	152.565	-191.1	-222.844
-117.878	-155.337	-9.18429	32.2277		195.429	76.9002	-22.782	196.56		60.7737	163.692	-154.779	-269.307
-121.955	-152.274	0.678695	-9.20294		234.843	77.7587	-33.8134	78.603		72.8387	174.069	-160.663	-275.245
-126.679	-146.993	0.609106	-29.359		269.036	78.5382	-66.8109	-71.5011		69.1628	181.524	-192.357	-261.909
-132.717	-145.243	-5.5709	-23.2711		273.38	67.8905	-78.0634	-123.151		49.8011	186.407	-200.707	-291.802
-135.53	-149.228	-7.61231	0.798584		258.842	47.278	8.1785	-46.5774		28.2079	192.003	-174.797	-359.179
-132.506	-154.402	1.43122	22.0646		257.628	30.1808	197.925	91.4935		15.0506	197.804	-152.958	-385.44
-128.534	-156.16	18.6566	26.2119		273.979	22.1621	389.419	214.572		9.06412	196.542	-159.957	-340.04
-129.305	-155.686	33.9241	19.1914		279.393	14.6499	456.467	289.837		4.31251	179.264	-175.299	-290.991
-132.473	-156.108	39.0236	14.1766		259.559	0.368177	353.657	329.292		-0.280357	144.079	-177.069	-298.347
-131.443	-156.741	32.9681	14.0022		236.577	-16.6446	137.381	360.685		-1.40176	101.605	-176.087	-324.597
-125.966	-155.549	18.0324	16.7574		233.804	-29.8154	-85.1381	378.786		2.79218	70.512	-183.605	-307.113
-122.089	-154.384	-4.62208	27.0525		243.081	-38.3785	-215.159	328.103		9.65499	63.5241	-181.53	-267.599
-121.548	-156.786	-30.3639	45.0244		242.293	-41.8734	-210.131	172.585		12.6914	77.0671	-155.343	-275.117
-118.485	-162.528	-46.237	52.5156		226.67	-35.3468	-110.916	-17.6967		5.40152	97.1308	-127.661	-324.643
-109.274	-169.685	-40.7901	31.7807		205.213	-17.2318	-10.5152	-106.92		-11.4206	113.285	-124.686	-332.047
-99.196	-180.847	-20.4772	-3.22969		180.233	3.49214	30.1189	-46.2666		-25.7409	121.857	-131.367	-258.467
-94.7068	-200.793	-6.70561	-16.401		149.923	14.181	27.7711	60.5939		-22.7513	118.816	-116.148	-174.823
-93.9748	-226.863	-11.156	3.82699		123.335	8.8585	26.0962	80.2634		-0.130982	101.039	-83.9448	-172.885
-91.2193	-247.321	-21.8489	27.0814		114.365	-11.9744	25.9071	1.90156		27.9448	77.2541	-66.6052	-253.254
-87.117	-252.256	-21.2656	22.3943		123.527	-45.3773	-1.17969	-70.9826		43.8727	66.175	-70.9194	-335.061
-87.1914	-242.779	-11.4034	0.948028		139.465	-83.0933	-49.2621	-50.3746		41.3463	75.9436	-74.7793	-352.234
-90.4084	-227.199	-9.35867	-0.98507		155.499	-110.045	-73.567	57.8236		26.72	92.6277	-71.176	-307.661
-87.6723	-211.302	-20.4578	25.8795		171.578	-115.465	-49.3589	183.758		10.1603	96.487	-77.7388	-246.062
-74.814	-195.24	-28.7236	50.3031		182.963	-104.994	0.346142	255.366		-2.35816	83.3739	-99.5079	-207.444
-60.6197	-177.659	-17.9207	43.3746		181.788	-94.2457	38.8214	237.539		-12.0339	63.0645	-117.69	-207.636
-56.5316	-159.52	7.12575	19.2777		170.109	-90.0366	47.2545	150.136		-25.0085	44.2869	-123.888	-234.379
-62.1872	-144.029	26.4019	21.3167		158.558	-84.8581	24.3152	50.9111		-44.4964	31.6791	-134.17	-248.638
-67.2427	-134.127	26.6568	70.9629		151.518	-70.9406	-10.3318	-20.7569		-63.9396	31.1349	-157.016	-210.107
-65.7976	-129.546	11.7759	138.809		146.285	-52.3929	-12.5858	-75.1272		-72.6295	45.1523	-173.992	-123.907
-62.5567	-126.038	-5.53475	168.082		146.766	-39.4444	43.1639	-129.537		-70.0505	65.4053	-166.659	-53.9534
-64.1219	-118.979	-16.4578	127.133		161.443	-35.6155	110.447	-160.245		-67.6701	81.2671	-141.604	-63.764
-70.3137	-108.041	-20.187	41.9282		182.718	-35.192	106.883	-134.393		-71.0362	92.5984	-116.382	-139.186
-77.1327	-96.6111	-18.6301	-22.693		185.302	-30.3702	21.8234	-71.6746		-67.1767	101.57	-99.6988	-194.943
-83.707	-86.8088	-9.56647	-19.9495		157.094	-16.4258	-58.173	-28.5806		-40.2046	96.2133	-95.6834	-173.172
-91.5623	-78.0616	11.515	35.3806		119.82	8.22575	-59.2707	-30.1853		3.26397	61.1902	-106.154	-111.726
-99.2513	-70.8645	39.5899	82.5457		104.474	41.7961	-13.0837	-60.4944		36.2179	7.45062	-115.282	-87.0336
-102.787	-67.893	54.2821	76.658		113.173	77.7261	-1.87141	-105.31		41.0856	-28.3518	-93.5583	-109.406
-101.32	-69.5983	36.549	30.1593		120.603	106.181	-45.7211	-146.606		27.4773	-23.2952	-35.8702	-121.539
-98.0736	-72.4358	-5.27775	-10.8769		110.48	118.584	-88.5279	-126.373		15.6328	7.77358	19.543	-98.1995
-94.7749	-73.8658	-36.1014	-20.8413		94.5077	111.024	-74.4891	0.225838		11.6203	37.2497	28.8315	-88.0505
-89.2215	-75.4873	-30.0893	-10.722		91.7878	85.0859	-0.354663	159.314		7.39309	58.473	-9.83864	-128.246
-80.4486	-78.4363	-0.835288	2.35427		102.496	47.67	87.1395	199.32		-1.09005	80.3338	-58.6612	-169.238
-72.4316	-79.9368	15.0913	16.4151		109.919	9.16316	111.955	92.3577		-7.85652	101.778	-79.2978	-139.446
-68.7053	-78.6978	2.15574	28.7904		101.137	-21.2575	20.6341	12.9599		-9.06171	112.276	-60.0833	-57.1825
-65.613	-79.5854	-19.4038	24.9604		77.4625	-39.8057	-135.56	126.289		-10.8182	112.655	-19.6041	-13.9908
-55.9569	-86.6162	-24.9317	4.59751		48.06	-47.2937	-201.681	350.702		-20.2093	115.589	4.54174	-50.054
-39.2082	-93.8741	-17.3627	0.84768		21.2134	-45.6925	-73.4284	443.67		-34.5552	124.138	-13.0334	-107.752
-23.1938	-90.8261	-17.4987	42.546		1.96207	-37.9292	160.363	311.621		-45.3919	125.981	-50.7797	-122.103
-14.2694	-76.1779	-30.938	102.5		-7.9319	-29.9176	303.898	117.678		-50.1544	112.833	-53.6247	-99.2231
-10.4212	-59.1316	-40.1835	117.635		-11.2765	-28.4228	287.632	53.7359		-53.7241	92.3696	1.28129	-76.2131
-6.90253	-46.1398	-30.7634	68.4091		-15.1106	-35.2995	240.066	112.715		-58.1587	75.4002	68.7693	-55.6539
-4.259	-34.0833	-11.878	6.82522		-26.0784	-46.176	306.537	153.431		-56.5309	61.1266	86.211	-26.3959
-5.55189	-19.1893	-2.94383	-11.5832		-44.149	-55.0881	469.663	109.174		-41.0889	40.6663	45.195	-10.9927
-8.12709	-5.1338	-7.19236	5.21816		-60.1707	-57.0917	588.199	33.3215		-15.6523	8.41751	-8.36834	-33.8515
-4.90887	2.85311	-9.87971	14.7961		-60.7766	-47.2461	551.952	-24.634		5.17331	-33.0553	-28.9963	-61.6819
5.30676	6.27891	-1.61173	13.5133		-38.4287	-25.2472	351.143	-82.3942		11.3269	-72.3559	-1.37649	-37.7203
14.5956	9.70887	7.75407	38.0645		1.48073	-5.18712	50.8049	-154.777		8.7881	-91.8698	64.9276	27.4293
15.5608	12.8388	3.55121	96.3142		43.8047	-11.287	-236.419	-204.341		11.7742	-80.3857	133.167	61.0255
10.004	12.7663	-13.0064	139.879		75.1969	-51.9361	-388.807	-197.362		24.6502	-47.0518	143.44	36.8816
4.8387	11.423	-27.0414	123.84		93.5004	-100.968	-364.046	-155.258		37.2715	-14.9497	64.6686	18.782
3.07007	13.5678	-29.7158	64.4617		106.347	-118.517	-249.175	-114.786		40.2768	2.47674	-52.753	65.109
3.05127	18.2711	-26.1385	13.1277		120.78	-93.8005	-174.647	-77.5026		38.8577	10.522	-115.02	142.37
4.00133	19.5337	-22.6907	-7.85921		134.107	-55.8828	-182.611	-32.282		44.6887	16.943	-85.5916	179.914
6.93885	16.3164	-16.2215	-15.7649		135.456	-36.4807	-216.087	10.6951		57.194	18.9699	-15.4306	171.747
10.8411	15.4815	-2.10632	-24.8698		117.935	-33.3929	-218.657	49.394		62.6527	13.2428	33.2589	165.92
12.944	22.3445	13.1006	-25.7063		89.6404	-20.513	-191.158	117.208		55.1044	6.91007	52.8453	174.716
13.6118	33.735	16.1511	-10.6482		69.7444	15.3004	-156.743	224.539		49.7122	7.90239	64.61	160.394
16.7079	43.8384	3.74456	5.95985		70.246	61.7332	-126.584	295.436		66.5292	11.9807	71.4264	109.596
23.8152	52.4164	-12.2425	6.28318		81.9541	101.205	-108.994	232.173		103.211	10.1941	68.814	61.7431
31.7316	62.6818	-17.9699	-7.95761		81.8546	127.703	-107.478	48.4207		132.572	2.57171	71.6533	50.1439
37.2957	74.0293	-11.5589	-23.0553		55.8321	141.744	-100.215	-123.142		129.582	-6.50857	91.4697	66.988
41.1893	82.2197	-1.88306	-31.7199		12.7772	142.881	-61.637	-174.369		95.019	-19.4751	106.257	103.993
44.876	86.0071	2.75417	-31.3724		-24.2083	133.777	-12.1361	-120.206		49.6192	-38.3599	89.2399	172.456
47.2632	88.8668	1.56582	-15.8268		-38.9993	121.977	-4.4637	-35.6709		10.981	-52.2023	54.6415	252.475
47.5008	93.5084	-1.44083	13.3925		-34.9081	110.695	-49.4546	39.5831		-17.5196	-49.3889	40.4325	277.383
48.3005	98.5214	-3.92857	33.7358		-29.0111	95.061	-96.8106	89.4699		-38.9015	-42.2425	55.6674	218.883
52.7236	102	-7.67489	20.8231		-36.009	73.3162	-104.382	77.8341		-53.6101	-60.7582	79.5235	146.282
59.5122	105.396	-14.7722	-17.3745		-55.9819	53.7755	-84.932	-4.00498		-61.3011	-115.259	103.83	142.108
65.4771	111.204	-22.7846	-45.2011		-75.6604	43.2431	-65.4925	-76.1172		-65.0924	-178.783	136.208	190.516
71.1329	118.46	-26.2347	-44.5736		-81.9708	36.1147	-44.148	-42.6495		-68.5424	-214.264	161.534	217.964
79.4736	123.277	-23.5235	-36.1674		-75.9658	24.6469	-16.1976	74.6468		-70.839	-209.012	143.99	221.267
89.4468	123.471	-19.0328	-43.1508		-73.7374	13.843	-4.42071	151.407		-69.4896	-176.5	81.8654	267.316
95.3955	120.392	-16.0365	-53.2468		-92.413	14.0972	-25.4935	119.31		-66.4544	-136.853	26.1984	361.377
94.3152	116.026	-11.297	-39.9371		-133.728	22.3222	-53.5569	35.4746		-67.0122	-106.071	24.6239	408.426
89.9795	110.61	-1.2323	-9.80316		-180.131	23.608	-54.7443	-26.5269		-72.2689	-93.9737	69.4953	343.469
88.1493	104.343	9.62086	1.56563		-207.211	11.8728	-38.0169	-73.9913		-76.6903	-98.0025	117.965	226.259
90.6955	99.6339	12.7876	-17.9505		-202.739	-3.93516	-36.5619	-139.512		-74.4438	-102.416	142.059	155.589
96.132	99.4486	7.40174	-38.3138		-176.963	-16.7945	-55.3721	-202.134		-65.6796	-94.7505	142.461	150.292
102.844	103.848	0.94573	-32.7455		-154.483	-31.5151	-71.7792	-230.119		-55.6687	-80.4729	133.943	172.97
109.39	110.005	-1.20856	-16.0334		-153.24	-50.8976	-74.1899	-246.167		-50.4374	-72.1351	137.454	214.19
114.199	115.708	0.216402	-17.185		-169.762	-63.5361	-66.3523	-273.922		-54.2937	-69.3293	169.335	276.51
117.658	121.262	4.96207	-33.3773		-185.425	-56.9224	-45.654	-264.033		-68.114	-63.074	216.578	317.135
122.317	127.75	14.8365	-38.6922		-186.162	-36.883	-13.0249	-162.689		-86.9067	-57.5763	236.62	298.064
128.214	135.155	26.827	-28.911		-173.418	-22.2862	4.79934	-25.2926		-101.039	-70.0952	204.879	273.971
130.475	142.831	34.6638	-26.9579		-157.137	-21.7022	-19.4519	39.2916		-103.8	-103.899	152.541	332.592
125.732	150.303	41.1767	-42.4546		-144.503	-24.9756	-69.4901	29.8384		-97.9874	-136.259	132.868	443.727
119.402	156.969	56.9872	-54.3574		-138.925	-18.9671	-101.592	47.4813		-92.2783	-143.965	154.733	466.917
121.275	162.645	78.2675	-44.513		-144.22	-3.90444	-102.906	111.389		-90.1505	-131.371	172.838	341.086
133.153	169.07	78.3693	-26.1937		-161.704	8.41529	-99.2794	98.4447		-84.4569	-121.288	144.737	178.686
145.464	178.628	38.2088	-23.2616		-183.796	7.33007	-106.448	-70.2471		-64.7778	-123.867	79.6247	119.833
148.139	190.111	-20.6155	-35.9943		-198.361	-7.95458	-111.241	-279.082		-29.8189	-127.69	29.1767	166.449
141.166	198.134	-51.9347	-45.2398		-203.05	-27.9299	-104.936	-348.18		8.75457	-120.475	42.8065	227.201
131.83	199.273	-36.3049	-41.8098		-210.455	-39.2302	-96.9324	-258.16		35.4442	-104.983	127.165	265.804
124.996	196.955	-0.590712	-34.7215		-233.516	-35.9422	-87.1325	-150.625		43.6368	-89.4513	232.035	316.889
120.217	196.958	18.1577	-33.7663		-267.235	-27.0648	-63.1293	-135.05		39.0297	-72.4706	280.081	384.232
116.51	199.066	13.1127	-38.2923		-290.497	-28.8433	-36.8647	-187.032		31.6968	-46.9934	233.505	415.545
114.874	196.807	3.17425	-42.4736		-288.245	-46.5648	-43.4368	-228.955		27.4156	-15.9228	135.497	386.102
115.159	185.578	1.71628	-40.1527		-268.324	-67.3536	-82.3428	-224.784		27.1435	5.64009	68.5426	338.815
114.251	167.965	4.94695	-25.2774		-252.131	-74.8046	-96.7614	-182.141		30.1488	6.02856	70.4722	321.988
109.788	150.833	5.90926	0.857518		-249.57	-67.5087	-38.823	-127.781		32.5094	-10.014	110.138	334.862
103.977	140.173	5.18414	22.145		-249.112	-57.3677	74.4365	-97.2964		25.2995	-26.9087	142.709	350.138
101.682	138.872	5.95749	19.5313		-235.811	-51.2308	195.526	-95.943		2.71536	-34.2256	156.758	348.926
105.325	145.517	7.68042	-4.96725		-213.72	-42.366	301.169	-63.1242		-26.1479	-34.6683	157.42	317.868
113.012	153.845	7.56234	-25.0187		-202.15	-23.4489	376.528	64.505		-41.8022	-38.2976	139.648	250.407
121.017	156.848	3.7336	-17.2106		-210.285	-1.26516	381.22	244.999		-36.133	-52.1508	106.717	171.179
126.612	153.687	-3.5238	13.0679		-225.306	9.29722	288.461	353.156		-23.5473	-74.8524	90.3886	128.052
128.826	150.183	-9.72745	37.5745		-230.317	4.32911	144.009	331.54		-23.2723	-98.1834	115.427	138.91
128.369	150.913	-6.6568	33.4534		-225.787	-3.63223	29.0694	250.372		-35.527	-113.626	154.167	170.004
127.644	153.858	9.73244	1.86948		-224.796	-0.92116	-33.7426	183.881		-44.8042	-120.06	153.367	184.177
129.562	154.904	32.0686	-37.3711		-232.305	12.9178	-81.493	102.104		-43.9221	-125.294	107.139	187.103
134.862	154.077	47.0335	-63.5202		-239.767	29.5949	-115.129	-52.753		-42.4457	-137.053	69.8126	206.442
140.841	153.915	47.9594	-67.7658		-238.302	44.5478	-74.7094	-241.497		-48.9899	-152.387	87.2513	244.659
143.762	154.54	38.2114	-54.8491		-226.033	58.0523	52.3954	-362.002		-56.927	-160.163	142.902	274.342
142.489	154.579	24.4189	-36.7833		-201.929	67.5531	159.336	-380.781		-54.7135	-154.876	184.94	270.985
138.8	155.064	12.8757	-24.2839		-164.799	67.5395	124.671	-353.409		-42.4534	-142.284	183.724	236.607
134.354	157.729	10.833	-19.9016		-122.864	56.9133	-33.0166	-325.335		-29.6178	-128.839	146.939	198.115
129.16	160.334	21.3922	-16.8612		-92.5483	38.9056	-171.23	-287.282		-20.8309	-112.891	98.7345	187.856
123.753	158.475	34.2651	-7.32553		-79.4488	13.5532	-192.937	-233.284		-12.3118	-92.7387	64.2475	213.995
120.699	152.151	30.8844	4.93162		-69.6873	-20.2013	-138.849	-192.217		-0.386095	-76.4436	59.9399	246.117
121.486	145.908	5.53913	4.1047		-50.0798	-52.2515	-98.5004	-178.614		13.8969	-72.4496	77.5291	243.445
122.71	141.482	-24.2333	-17.995		-28.6634	-62.9572	-94.7572	-163.661		27.9774	-73.2938	86.3264	198.847
118.383	134.681	-35.7992	-44.7073		-21.6077	-46.5922	-98.8624	-118.368		39.1456	-61.7174	70.1676	140.709
106.814	121.958	-26.6347	-49.4487		-24.6874	-25.5694	-109.116	-46.4733		42.53	-34.9137	52.4569	97.0079
92.8541	106.994	-13.675	-30.1351		-15.0007	-28.5993	-145.479	37.9377		33.4681	-10.8678	63.6282	80.4917
82.1054	97.8381	-9.22796	-13.6631		16.3291	-56.8628	-183.199	118.457		13.0224	-6.41839	92.9898	99.9696
75.0485	98.6327	-7.05083	-17.4015		48.1319	-83.7984	-164.758	147.575		-12.8441	-20.2664	100.56	147.852
68.8098	105.825	4.44128	-22.3554		53.4561	-88.5958	-90.9854	69.6848		-39.6267	-43.4269	75.579	178.301
62.6502	111.81	22.9442	-2.96662		29.6829	-76.9177	-38.6761	-91.1003		-65.5806	-73.7914	54.1806	146.519
58.386	111.606	33.9618	27.606		-4.06377	-64.0116	-57.9502	-219.018		-87.14	-109.612	70.1146	79.5906
55.8517	106.749	29.5207	28.8053		-31.8395	-50.1776	-103.428	-233.069		-98.8761	-139.408	110.596	54.59
51.4723	102.775	17.6811	-10.1555		-52.9496	-24.2505	-107.502	-184.338		-99.9524	-153.737	133.156	86.8376
42.6668	102.242	11.5282	-51.5429		-73.0204	15.1188	-74.6041	-170.403		-96.4913	-161.259	110.313	102.127
31.4923	101.615	14.4021	-58.6997		-93.8051	54.6172	-46.0877	-190.808		-95.4172	-176.837	49.2552	56.9075
22.3109	96.9541	20.23	-41.8216		-113.53	82.7486	-11.9275	-164.72		-98.3906	-195.617	-15.3854	18.693
17.0815	90.3453	24.1538	-35.6215		-130.894	100.938	60.8454	-73.7548		-101.892	-195.188	-40.4282	62.2652
14.2108	86.3707	25.6429	-47.9918		-145.497	114.895	127.618	3.81982		-99.5121	-164.744	-7.96602	142.077
10.9752	83.5719	22.0957	-56.4208		-155.906	122.778	93.2886	12.6513		-84.2734	-116.757	45.5152	155.119
5.85127	75.6937	8.34048	-49.2835		-158.112	118.488	-36.1872	-14.8364		-54.29	-67.4269	55.4508	95.5672
-0.495027	62.1494	-13.2269	-42.9967		-146.854	103.374	-122.314	-45.7175		-18.1023	-22.7922	3.81641	47.7044
-5.03436	50.294	-28.8004	-51.3994		-122.271	87.7273	-72.1688	-105.074		10.4573	10.0294	-52.969	40.6289
-4.02555	44.1935	-26.9816	-59.9004		-96.4874	79.5739	24.5238	-176.998		25.4515	17.4415	-54.5179	21.0715
3.27866	37.7851	-13.7615	-45.9782		-87.6723	76.4875	16.4391	-132.717		33.2528	-0.20165	-13.532	-18.8285
12.706	24.5422	-6.66073	-15.1044		-102.327	71.054	-99.7656	115.81		42.4044	-16.4257	12.3471	-5.35739
18.5675	8.52411	-14.6757	0.660932		-127.126	61.3019	-186.361	419.774		54.7571	-4.5772	9.93736	78.2724
19.1175	-1.25554	-30.2147	-19.3573		-143.38	51.5394	-162.406	499.372		69.8978	31.0507	23.0441	124.209
17.179	-4.03103	-40.472	-57.5698		-145.58	44.2849	-94.3342	288.756		91.6904	64.9996	71.0945	48.366
15.3089	-7.17637	-39.9523	-72.8964		-139.543	37.3453	-74.6409	51.121		122.68	84.409	103.823	-75.1952
12.487	-14.5363	-30.8859	-39.8339		-127.649	30.7987	-100.948	60.14		154.09	95.8619	64.2719	-118.812
6.83243	-22.5546	-18.4454	26.6206		-107.008	30.8446	-117.012	256.589		168.761	103.946	-32.4987	-75.6428
-0.176674	-27.8373	-8.55324	81.4034		-80.9221	41.0353	-102.847	343.786		156.201	103.917	-114.189	-25.1581
-4.63346	-30.9837	-4.81936	85.6739		-59.4724	53.172	-66.3903	174.493		122.356	96.3841	-130.492	25.9991
-5.16334	-31.8105	-4.34331	38.8196		-45.129	54.3746	7.0449	-100.861		84.1037	89.065	-93.8831	135.784
-4.74145	-28.2164	-0.919279	-21.8154		-28.8249	42.8154	132.512	-266.936		54.8733	79.3336	-51.6839	264.679
-6.63197	-22.2676	5.55695	-54.7691		-6.88852	29.2652	271.97	-269.003		34.1131	54.4386	-39.526	261.114
-10.0604	-20.3888	8.50398	-50.6392		7.60733	21.5797	353.976	-157.509		10.6733	17.3837	-58.0986	62.3343
-11.601	-23.652	5.81144	-34.4633		0.264095	14.5959	340.163	37.3454		-19.8706	-6.23244	-78.9391	-190.173
-10.3488	-24.1589	4.1394	-33.0415		-23.706	-0.981244	241.686	253.997		-41.5937	-0.714803	-73.6025	-309.643
-9.8759	-16.3008	7.25686	-45.9209		-45.2174	-24.9705	90.3479	330.171		-30.5403	15.428	-44.0805	-274.489
-14.4822	-6.66912	7.93268	-54.0411		-56.0402	-47.452	-67.5415	154.694		14.0599	14.1121	-17.9468	-208.335
-24.7095	-6.66057	-0.12492	-50.9985		-66.2781	-59.1494	-168.429	-138.55		59.6281	-4.46692	-11.2341	-199.706
-37.3809	-18.4394	-7.91813	-50.9963		-84.7579	-59.4677	-173.649	-281.867		72.4034	-16.7962	-13.8883	-226.275
-49.0208	-34.1847	0.138311	-61.1778		-102.309	-57.4008	-112.784	-191.798		55.7214	-11.5297	-18.5519	-238.866
-57.932	-46.9251	24.1346	-61.1234		-102.406	-65.5003	-45.4872	-42.8121		43.903	-0.16286	-35.5884	-235.11
-63.6423	-55.9803	45.0436	-26.4957		-84.0308	-87.3375	14.7566	0.722998		58.9776	5.52638	-58.9739	-232.021
-66.3496	-63.0543	45.0013	31.6285		-65.2085	-109.173	95.0804	-20.6826		87.1056	7.31908	-47.6151	-224.372
-67.4336	-69.4381	24.4492	69.9827		-61.9927	-111.756	185.376	-2.3755		101.22	9.25749	19.2192	-201.429
-68.995	-77.3502	-2.07856	60.9172		-69.097	-94.0652	223.629	29.5018		93.3758	9.3982	84.2106	-174.097
-71.8834	-88.3285	-20.5963	22.9908		-65.8696	-75.9052	179.741	-11.8855		75.8122	8.84164	59.2044	-160.659
-75.0033	-99.1977	-26.2029	-4.62231		-40.3353	-70.2568	107.885	-98.8698		59.8798	16.2238	-65.3919	-163.211
-77.1981	-104.531	-23.1476	-6.89212		-2.56372	-63.9061	82.4346	-125.156		46.36	36.8923	-199.806	-174.996
-78.7193	-104.323	-19.7873	-0.155859		27.8301	-37.6661	110.791	-74.7743		33.1914	66.9336	-255.7	-196.671
-79.9482	-104.409	-20.4275	-2.11391		43.2339	3.03202	141.084	-26.0563		21.5381	101.128	-232.545	-229.31
-79.9999	-107.69	-21.152	-10.0996		51.935	34.4926	134.968	-9.81079		12.8392	135.707	-188.775	-259.747
-78.249	-110.04	-16.6837	-10.5994		62.8593	47.2749	100.247	9.42772		6.86843	160.437	-164.068	-267.713
-76.3933	-107.66	-9.80247	0.632851		74.6457	53.6542	62.4625	19.2002		4.93305	162.843	-158.393	-248.293
-76.9564	-103.569	-7.78285	14.0595		82.4006	62.92	33.9229	-37.9284		11.0728	147.505	-161.372	-221.447
-79.9365	-102.522	-9.87084	19.3049		88.0033	69.4217	11.4916	-128.74		28.052	136.332	-166.141	-216.379
-82.9162	-103.309	-6.49174	19.6191		97.6874	69.6474	-11.2982	-132.124		52.634	138.53	-162.363	-242.826
-84.6112	-101.655	6.26925	30.8204		113.225	70.4704	-30.4099	-25.1393		73.8561	134.076	-143.129	-275.487
-86.2157	-98.714	18.5013	60.9575		130.771	70.6142	-26.5697	58.3249		76.8729	102.417	-117.517	-273.871
-88.7122	-100.551	17.5205	91.4189		145.094	53.7572	11.9382	24.9334		54.6482	56.497	-98.8521	-225.885
-91.1495	-108.897	2.74915	88.959		150.265	15.5421	56.5858	-36.1689		19.4913	28.5812	-84.7668	-167.123
-92.939	-117.918	-14.1529	43.8731		141.593	-19.445	53.7224	-2.25537		-3.02499	27.8318	-65.0638	-147.535
-95.908	-122.308	-20.6276	-12.3678		124.902	-27.7618	-9.23007	91.2021		1.36661	32.9721	-45.5745	-182.683
-102.043	-124.495	-12.5202	-38.6777		118.894	-21.5246	-75.5155	125.216		20.2756	26.8251	-48.3296	-246.682
-110.321	-130.595	3.73228	-28.3099		136.033	-29.4174	-83.4004	89.2845		30.2182	17.0824	-86.2556	-305.508
-117.791	-141.716	16.0959	-9.38105		162.522	-51.7616	-40.644	64.1435		23.8336	17.6657	-144.263	-341.272
-123.1	-153.034	18.1614	-5.38661		172.237	-61.701	-3.54624	59.8277		13.2262	29.2614	-184.562	-348.489
-126.985	-160.726	15.9694	-9.70248		164.465	-49.6292	2.68941	20.8654		9.11839	49.1858	-174.17	-330.002
-129.843	-166.209	17.9883	-0.258992		171.783	-37.8781	1.97647	-16.342		8.24473	84.2053	-121.648	-304.556
-131.146	-172.573	19.347	33.1524		218.606	-44.7797	11.0589	75.2207		3.08481	137.118	-84.2192	-300.13
-131.35	-179.509	7.14692	78.981		283.435	-60.2968	12.2933	317.434		-6.90566	189.261	-110.321	-324.885
-132.072	-183.854	-15.6668	111.055		319.674	-68.9434	-4.13027	558.742		-19.1093	213.373	-167.794	-352.47
-133.592	-183.925	-25.803	105.052		310.928	-72.5071	-10.9407	657.065		-34.4703	202.945	-166.975	-347.507
-134.083	-181.086	-8.87812	61.2098		288.861	-73.0045	16.4792	625.7		-53.5261	177.092	-79.6655	-301.924
-132.401	-177.267	17.9979	14.017		293.036	-55.6838	55.5632	536.756		-70.9867	156.538	3.68264	-240.046
-130.018	-173.11	26.544	4.96342		327.374	-14.0636	59.8548	389.292		-80.6362	144.891	-20.242	-195.253
-128.77	-169.177	12.8056	37.9124		364.276	23.8087	15.9561	172.813		-82.064	134.131	-132.382	-189.991
-127.923	-166.885	-2.80239	72.8368		380.969	24.4543	-42.6323	-19.4991		-77.4526	117.739	-218.991	-229.142
-125.288	-166.506	-6.20486	71.9288		379.172	-1.4102	-70.7164	-70.6528		-65.9312	93.6073	-222.135	-295.285
-120.701	-165.543	-3.12941	40.7622		372.295	-8.38979	-47.1788	-9.49359		-47.5903	61.6949	-197.264	-349.576
-116.508	-161.316	-2.12879	13.4711		365.871	22.5475	13.3158	12.2063		-30.1179	26.6159	-212.546	-354.998
-114.296	-154.72	-1.88604	7.7851		354.878	60.9247	71.2394	-79.5728		-23.8782	0.513937	-255.047	-311.006
-112.629	-149.309	-0.686435	10.0222		333.742	72.7247	97.1014	-193.981		-30.1987	-3.66457	-266.496	-257.888
-109.096	-146.678	-3.76157	0.488201		303.178	62.5479	107.574	-212.444		-39.7511	14.8799	-222.739	-234.849
-103.982	-145.136	-12.6232	-21.273		268.918	54.0645	148.489	-137.838		-42.9381	40.8959	-141.035	-237.999
-100.581	-143.486	-17.4958	-39.0819		238.176	50.8931	223.154	-66.0844		-38.1443	56.4942	-47.4726	-234.605
-101.227	-143.505	-9.37383	-38.9108		217.791	40.1178	260.211	-59.3512		-30.349	59.6303	22.6251	-217.182
-103.783	-147.009	6.96324	-21.5446		211.841	21.2947	188.966	-94.2195		-25.6645	65.074	24.403	-218.446
-103.671	-152.513	18.7195	-0.277629		217.32	6.82836	38.5215	-111.806		-26.5907	83.7228	-48.4013	-257.932
-99.9436	-157.202	18.2182	12.4316		222.448	-1.29286	-78.6766	-79.8264		-28.1528	106.344	-132.509	-298.431
-97.7272	-160.951	5.71771	16.3641		212.781	-11.5702	-90.014	-10.6451		-18.886	116.216	-156.793	-290.288
-102.687	-165.495	-13.4713	19.8414		181.675	-19.9815	-36.2057	55.9228		9.44758	114.567	-126.282	-248.338
-113.653	-169.79	-29.1489	26.2304		134.715	-9.55341	-8.16549	83.8281		51.8153	120.077	-106.196	-236.114
-123.061	-169.327	-31.2549	31.0131		83.8674	21.4954	-40.9183	67.3926		93.0336	140.445	-129.97	-261.811
-125.03	-161.653	-21.8081	32.4311		39.2152	50.8375	-93.3854	34.4668		121.914	158.954	-163.315	-244.022
-120.756	-150.922	-15.5554	34.6431		6.8213	60.7777	-112.401	24.5813		139.489	158.137	-158.956	-124.495
-115.189	-144.903	-22.2771	36.7393		-9.29	59.761	-88.3374	59.6349		153.033	144.153	-109.924	22.7511
-110.926	-147.476	-34.9317	30.4061		-7.08446	63.7599	-53.2911	124.794		165.581	134.066	-44.5915	60.0841
-107.201	-155.157	-41.3326	15.5892		12.747	70.9451	-42.5111	175.111		172.238	128.527	-1.05746	-43.9874
-102.848	-161.052	-38.8273	6.95168		48.8118	70.3153	-52.858	175.183		163.89	114.825	-10.0355	-178.552
-97.7001	-161.244	-28.9596	14.8819		99.5697	64.1122	-30.8617	139.385		134.503	92.5313	-70.8734	-234.976
-92.1881	-156.794	-7.71317	30.1544		157.846	62.4506	78.7718	116.105		89.0418	76.5712	-137.546	-223.491
-87.8316	-150.535	25.0037	38.0251		207.717	61.5887	251.633	122.9		45.0709	73.6537	-156.844	-213.206
-87.0735	-143.652	52.4964	37.2492		234.847	48.0088	370.108	120.918		21.1838	74.0233	-126.195	-216.259
-90.0876	-135.896	54.2919	33.5649		241.453	23.2231	328.475	72.2974		19.8759	71.0213	-87.227	-193.818
-92.697	-127.556	31.3831	26.4858		244.145	3.82771	149.581	-1.42274		24.4471	70.7338	-63.5475	-145.244
-90.472	-119.584	5.01812	17.6922		253.616	-6.60462	-35.1201	-47.2264		16.7479	73.8083	-43.2044	-119.56
-84.4378	-112.409	-9.57009	19.4971		262.602	-24.121	-121.927	-49.948		-2.13478	64.898	-26.7842	-138.426
-79.5667	-106.304	-14.9261	34.4654		258.595	-53.3031	-117.41	-41.8936		-10.4169	34.1654	-43.313	-166.746
-77.9361	-102.311	-16.6843	38.3478		242.236	-70.699	-84.9493	-52.1136		14.7744	-2.41877	-95.5799	-172.789
-77.1687	-100.587	-12.8541	10.2775		224.94	-57.6646	-59.6708	-72.0396		74.1626	-18.9243	-134.16	-168.249
-75.7994	-98.1343	-2.92307	-26.6393		211.226	-34.5992	-42.3456	-63.2112		139.029	-8.17121	-120.931	-168.733
-75.3467	-91.2971	5.57965	-26.5677		193.002	-37.9685	-34.225	17.2522		168.668	17.2693	-84.0427	-159.919
-75.2269	-81.2229	7.02037	15.7166		163.065	-69.0189	-32.3416	174.309		142.877	43.4087	-70.6844	-134.472
-70.4814	-73.3073	4.47767	54.529		126.627	-90.6247	-13.0874	333.315		81.5797	59.3112	-75.0552	-125.211
-58.4017	-69.3328	0.826709	54.6161		95.3072	-77.4772	33.5496	376.062		28.1445	52.2191	-60.2416	-157.572
-44.0274	-63.9312	-6.81642	32.5096		74.4653	-46.1812	66.7689	261.175		8.89584	19.1215	-30.1136	-190.363
-34.5689	-52.5098	-17.4757	22.262		61.0022	-26.99	40.0146	77.9564		11.5699	-18.0773	-24.2921	-154.059
-30.4773	-39.798	-22.3751	27.5286		50.3815	-25.8694	-22.1329	-64.5168		6.01302	-28.8108	-47.4861	-48.2374
-26.5481	-35.5582	-19.3564	28.7464		40.2927	-28.3357	-44.9779	-156.182		-19.8976	-9.59006	-57.7459	42.797
-20.3647	-43.0755	-20.2643	18.0983		28.1246	-25.0481	-9.06657	-227.246		-51.6423	11.7401	-31.9354	47.0245
-14.6448	-56.7972	-32.0552	6.33996		10.1327	-16.1364	19.4852	-231.467		-70.698	11.6689	4.48041	-13.4968
-11.58	-70.4277	-39.9836	8.91941		-14.7659	-0.930952	-13.9957	-111.393		-75.053	-3.68904	25.1341	-58.7964
-9.87974	-81.2384	-25.4808	40.1192		-43.112	16.9779	-76.2406	46.5295		-75.358	-13.98	35.0762	-46.9476
-8.28378	-85.828	3.80917	101.397		-70.8873	19.9114	-103.58	80.1998		-79.1606	-9.82497	37.6576	-6.59581
-7.6139	-78.9565	18.9838	157.662		-97.3878	-8.20763	-93.6627	0.699245		-84.5913	5.79111	15.7634	16.1987
-7.83486	-60.7593	6.17548	149.768		-122.509	-55.5148	-89	6.65004		-86.2487	27.229	-22.5772	12.2585
-6.75323	-40.1116	-16.666	60.9192		-141.576	-89.1495	-96.4081	175.974		-82.7409	45.6162	-21.4056	3.25938
-3.27403	-25.6978	-23.8457	-45.7263		-147.115	-92.3631	-82.2255	311.894		-78.8782	49.5269	52.5718	5.30193
1.25578	-16.6596	-11.0389	-89.2802		-137.269	-79.8609	-40.938	233.564		-81.8826	39.315	140.423	17.1264
6.28223	-6.56057	6.31262	-61.4407		-119.421	-72.1607	-12.2202	75.8496		-94.3028	32.8507	146.144	33.3267
13.0035	6.27006	14.7899	-21.6724		-102.968	-70.7383	-19.1529	97.316		-110.405	43.7848	58.338	48.4023
20.3821	17.7524	14.5179	-11.2806		-90.6882	-66.2667	-31.7496	271.5		-121.657	60.2313	-32.354	50.6514
24.251	25.5878	13.0845	-14.186		-79.9148	-55.5989	-4.66112	308.841		-125.588	59.0106	-48.3416	34.3718
23.2341	31.7839	15.5629	-5.85535		-69.511	-37.6761	81.0786	87.0519		-125.926	37.0426	-13.8143	22.4102
21.9222	37.7523	20.3329	4.07939		-60.7772	-5.28893	215.608	-174.069		-124.147	13.6916	-2.20236	51.3978
24.5965	42.3423	21.0433	-0.871029		-52.7728	41.7885	354.509	-239.772		-116.275	2.91845	-27.3312	118.37
28.9983	45.6507	12.9562	-7.34193		-42.832	82.1297	409.493	-158.063		-100.467	-1.80505	-29.1488	164.8
30.6123	49.8714	-1.02622	8.58526		-32.3761	89.5239	310.246	-102.426		-82.8066	-12.0598	36.8328	142.761
30.4466	54.7869	-11.9123	43.7436		-26.1388	64.6589	116.863	-79.8176		-71.2866	-27.6905	132.72	83.8591
33.3024	56.9071	-13.3945	75.2525		-23.9506	35.4461	16.3014	23.2466		-67.26	-42.1912	177.232	65.6321
39.7235	55.3734	-7.62379	94.5171		-19.9891	24.2255	133.937	190.782		-67.145	-55.3062	134.703	111.374
45.2171	54.8112	-1.65041	110.549		-13.5385	28.0283	361.772	268.511		-69.4536	-71.6867	47.7499	165.043
47.457	59.3519	-0.333706	124.093		-13.4781	34.0872	440.865	199.556		-74.3236	-90.5642	-12.6649	176.495
49.1484	66.7088	-3.82138	118.89		-26.3263	40.0097	229.928	110.009		-77.4871	-102.381	-13.1578	165.874
52.8787	71.1686	-9.7741	81.7615		-45.6358	49.7397	-148.31	117.234		-71.2833	-95.5412	26.4973	173.344
57.7118	70.3729	-15.9404	20.9543		-60.0953	59.7692	-437.782	165.34		-53.4142	-66.9471	65.8385	186.819
62.3048	66.6736	-20.7328	-37.3856		-66.9334	60.5911	-486.666	115.612		-30.7431	-28.8136	80.2817	173.179
67.3273	64.0011	-22.2615	-67.3163		-69.4426	48.0552	-343.664	-61.9275		-12.8009	-2.5726	76.3236	159.487
73.0459	66.0704	-18.3675	-61.6111		-66.8654	25.9889	-166.81	-246.814		-3.91515	0.375172	85.9975	215.101
78.1912	75.4307	-10.0363	-37.3616		-57.8151	1.05359	-78.9027	-295.4		-1.67878	-10.1016	140.053	341.804
83.1594	90.767	-4.15189	-20.4603		-49.9387	-19.5009	-93.7392	-178.229		0.310208	-18.932	227.308	440.458
90.7807	106.173	-7.09977	-22.5494		-52.2436	-30.5312	-139.077	-2.701		8.32301	-30.2937	282.666	421.143
101.483	116.04	-12.6562	-36.4334		-57.8447	-37.165	-136.784	86.5946		22.762	-62.3237	241.94	309.117
110.841	120.069	-3.4259	-49.8229		-49.3018	-54.8827	-74.2052	37.5195		35.4425	-115.366	119.468	203.908
114.743	121.562	27.0216	-52.5621		-25.3287	-90.2938	-8.11384	-75.8936		36.894	-161.677	7.72249	160.81
114.507	122.732	57.5262	-34.5769		-8.04345	-123.803	-1.76179	-144.486		28.0224	-176.665	-18.9727	157.374
114.074	124.692	57.1018	4.09808		-15.5602	-124.463	-61.5617	-122.934		20.223	-168.377	19.7712	161.076
114.375	129.988	21.5973	39.2448		-38.543	-85.7624	-133.967	-33.1842		22.0417	-162.946	54.9881	175.053
113.398	140.491	-17.601	40.074		-53.2859	-35.9302	-156.283	76.7133		30.6505	-169.227	66.7133	206.338
110.172	153.089	-27.0043	8.66857		-49.0437	-6.14011	-111.496	137.372		38.792	-173.223	94.2436	233.984
105.95	161.782	-6.15133	-18.8818		-33.2089	2.51021	-44.624	77.5914		43.1202	-163.244	152.653	237.21
102.679	164.62	16.6108	-20.4621		-18.4194	10.2985	-23.635	-84.6922		40.268	-143.556	192.539	230.401
102.321	165.014	17.924	-14.099		-15.2348	23.5691	-66.8691	-202.755		22.5889	-121.189	168.076	241.654
105.897	165.82	1.56857	-22.1662		-29.1307	23.7843	-108.829	-145.343		-10.8586	-94.564	106.915	270.674
111.201	166.196	-11.2038	-35.0014		-52.1256	-3.938	-64.8722	21.1873		-42.4724	-62.6035	74.626	294.916
113.796	165.434	-6.78077	-33.2972		-64.2857	-43.0487	57.8339	85.7641		-49.1755	-34.7834	90.7819	307.928
112.574	165.842	7.73451	-24.8538		-56.7306	-57.5233	143.364	-53.4459		-30.3125	-22.2672	119.215	320.735
111.511	169.598	15.2171	-29.3542		-45.8526	-29.7464	91.4271	-270.993		-10.7804	-23.2029	129.622	326.896
113.107	175.656	10.0956	-41.9225		-48.9134	21.0769	-56.7092	-380.8		-10.54	-25.0692	126.625	302.386
113.762	181.637	4.64335	-43.7844		-53.3332	58.3464	-152.859	-339.798		-21.4794	-21.4657	118.434	253.673
110.168	186.136	10.3231	-38.4808		-32.8923	59.8092	-102.746	-236.25		-23.1617	-21.2232	100.253	231.116
106.823	187.854	19.0335	-43.56		7.29374	30.4116	38.3447	-149.134		-11.9298	-38.508	81.7635	263.144
110.854	185.74	13.5246	-52.7904		27.8695	-6.82037	136.614	-95.3904		-0.964201	-74.9864	92.8203	301.134
121.259	181.603	-5.74389	-43.3257		3.85437	-26.7536	116.591	-77.1484		3.51667	-113.741	139.198	276.588
130.132	178.629	-18.6115	-20.2176		-47.2522	-16.0589	12.1719	-103.758		10.0888	-133.071	183.911	208.873
133.695	175.192	-13.4427	-16.2874		-96.6055	17.7299	-91.8464	-168.475		24.9077	-126.71	200.578	200.706
134.689	165.055	-2.31612	-40.772		-140.011	49.7818	-139.095	-243.338		41.3517	-107.566	217.434	301.507
133.843	147.543	0.246192	-62.9027		-185.654	57.6111	-129.675	-289.034		52.6969	-90.9563	269.786	420.813
127.732	132.611	-0.748975	-57.7748		-226.61	40.5336	-96.3107	-253.902		62.7766	-80.1119	327.263	426.619
117.497	129.947	6.434	-36.5217		-250.689	17.4167	-63.4682	-106.96		74.4053	-72.0755	316.829	309.02
111.06	136.79	17.1269	-17.9484		-265.64	6.2597	-26.1052	87.7926		76.0578	-69.9912	218.681	191.312
111.956	143.361	17.7444	-2.73548		-287.904	10.832	28.8975	177.576		52.8613	-78.9966	95.3163	177.725
113.337	147.179	9.87229	6.88603		-311.336	25.2551	78.951	69.2437		8.5872	-93.0996	14.6815	242.706
109.066	153.257	7.71713	-5.32947		-312.967	41.4761	64.0146	-149.5		-33.5096	-98.0261	-15.2052	290.658
104.166	161.578	13.4279	-37.8463		-289.53	48.9393	-43.292	-299.126		-52.2859	-88.071	-17.3616	279.949
106.583	165.027	13.9195	-55.6061		-262.791	37.6991	-171.005	-303.408		-44.6736	-70.3838	5.73316	249.381
113.549	161.762	4.05178	-35.5163		-244.15	11.5773	-192.607	-235.173		-21.8349	-52.3949	57.5479	246.402
115.029	159.264	-5.231	-5.04263		-218.879	-7.31072	-65.5952	-185.167		2.08969	-36.9912	108.414	271.65
108.22	161.381	-6.73763	-4.56813		-176.189	2.14051	97.26	-165.198		17.1808	-31.7679	117.318	292.228
100.004	160.98	-7.78318	-30.7979		-133.385	36.9612	133.452	-149.994		22.7188	-47.3328	87.4631	281.024
95.9168	152.81	-13.2654	-50.8624		-114.553	73.626	6.08353	-138.261		28.3721	-78.0981	62.7824	239.516
94.7647	145.146	-13.7156	-54.8926		-120.928	92.4886	-160.43	-138.097		44.117	-98.3133	67.5229	197.619
94.1767	148.149	-1.49832	-54.8454		-138.635	90.2059	-226.656	-142.643		65.6802	-89.9673	81.0618	188.358
93.6803	156.327	13.1751	-43.0743		-162.858	70.3901	-181.265	-150.411		75.4167	-65.8093	76.9483	210.121
91.3305	155.078	14.8423	0.175029		-195.568	35.4962	-112.569	-169.653		61.2946	-52.1786	56.786	223.4
84.6321	142.753	3.03088	55.1502		-227.751	-7.26381	-73.194	-182.035		30.8606	-56.9367	37.8544	200.49
76.287	132.934	-10.8823	64.8839		-244.29	-43.0757	-28.5845	-149.564		3.30719	-68.3707	36.1256	164.118
71.9555	132.621	-19.291	7.29169		-244.649	-62.1002	59.749	-84.3645		-8.93556	-78.1797	70.6179	153.493
70.7407	130.838	-20.3024	-68.8043		-241.763	-70.1987	152.517	-59.2743		-9.55096	-86.9858	150.535	166.463
65.7728	115.66	-11.9014	-101.411		-240.314	-79.576	167.052	-105.636		-14.7849	-90.295	238.629	168.194
56.9383	93.2175	3.65775	-84.2184		-231.936	-91.7126	75.2046	-144.935		-41.7225	-80.2235	261.794	148.715
54.2894	80.5937	15.341	-56.2175		-214.335	-96.3672	-57.5905	-81.4347		-91.2964	-64.6465	193.878	132.374
63.4924	84.7584	15.0288	-43.8522		-200.007	-85.7094	-127.504	60.8693		-137.878	-64.7349	106.561	130.372
75.6698	97.1463	9.05428	-40.3097		-199.555	-62.8047	-80.9394	156.089		-145.03	-84.7337	95.4852	127.478
79.0898	106.644	7.1648	-32.0761		-207.233	-35.9809	36.6682	129.185		-102.001	-100.819	164.126	124.912
75.0552	110.028	5.82527	-20.521		-209.998	-10.1436	112.428	38.55		-39.8505	-91.5059	225.815	148.957
73.7164	110.055	-4.31803	-15.4701		-203.262	14.8751	66.4304	-3.21385		-0.761996	-65.0034	223.56	194.232
78.0924	110.213	-18.7698	-21.5257		-191.685	40.6701	-64.4741	52.4973		5.83065	-42.5523	195.762	204.966
81.3551	112.727	-21.4524	-33.0986		-180.698	66.6618	-160.268	167.078		5.39959	-27.3013	196.072	152.044
78.323	116.916	-4.83173	-37.3389		-172.923	89.0631	-148.344	268.763		18.8551	-8.61991	194.421	91.7287
71.1439	118.181	24.5514	-24.9396		-168.121	103.037	-77.4921	296.105		36.2336	9.93366	116.536	95.8755
63.7231	112.228	56.3958	-2.72386		-161.901	105.96	-42.5483	211.256		34.706	9.27003	-28.46	146.781
58.0613	101.055	77.4511	9.56622		-148.673	97.9503	-65.9212	19.8383		9.24961	-16.3846	-123.904	162.273
56.4681	91.4473	67.7971	-0.497274		-130.07	80.5257	-92.4185	-204.404		-25.6988	-47.378	-79.1603	120.219
60.0936	87.0383	19.5141	-26.1308		-116.66	57.6801	-80.55	-341.326		-57.5338	-62.3785	50.5479	91.8812
64.1967	85.1441	-38.6015	-51.1344		-117.347	36.5183	-46.8437	-309.049		-85.4301	-61.5516	122.633	130.216
61.9187	81.7839	-59.0782	-62.3604		-129.745	20.6536	-20.6343	-141.823		-110.31	-58.6093	72.9117	181.343
54.4169	76.1018	-29.023	-50.8427		-143.214	3.16274	-4.31845	29.4268		-126.524	-60.403	-23.2844	152.048
50.2537	68.9679	13.2391	-15.4613		-148.066	-25.2661	9.52449	89.5973		-128.291	-63.8192	-61.3562	35.7741
52.3655	60.9868	25.8492	25.9757		-140.82	-59.0229	22.0708	33.5432		-118.824	-65.5847	-30.9598	-77.1907
52.8636	53.4423	9.45861	42.5201		-125.588	-79.2773	42.8991	-47.6646		-107.752	-64.6833	1.00944	-108.772
44.5709	47.9479	-8.20312	20.1687		-111.842	-78.9659	81.8963	-52.1395		-100.256	-58.3384	-5.30457	-71.8444
30.956	43.4403	-14.4872	-20.6925		-105.114	-74.1688	111.744	67.919		-91.6287	-44.8375	-26.9408	-33.0656
19.4877	36.4595	-16.4958	-47.8269		-98.8985	-79.7698	81.6927	283.433		-73.7589	-29.5452	-36.3234	-30.4556
11.1167	26.112	-16.2992	-50.4154		-83.5684	-85.3346	-7.14646	481.699		-46.5335	-20.5713	-40.6776	-49.1263
2.82712	15.8236	-7.80586	-41.676		-64.1769	-71.8426	-82.801	505.26		-20.9428	-18.1704	-50.2095	-59.6846
-4.1007	8.34088	4.32593	-37.4362		-56.9053	-43.7698	-91.9077	273.48		-8.90224	-15.1453	-51.9624	-50.1173
-6.12627	2.10389	5.72311	-42.7944		-62.1878	-22.3113	-68.2214	-108.348		-10.9552	-9.18469	-40.8347	-18.2203
-5.2552	-5.03333	-4.97805	-52.2953		-56.0514	-9.65021	-69.289	-411.154		-17.0564	-8.27925	-41.826	38.4344
-7.17794	-11.5002	-12.432	-52.4095		-21.3557	13.954	-82.0286	-488.003		-18.8103	-19.7026	-70.5228	103.292
-12.2996	-14.5941	-7.1725	-31.1289		23.728	52.6821	-49.0701	-389.424		-16.185	-37.5913	-99.6394	128.037
-15.4697	-15.1455	3.49783	4.24314		46.3724	81.9718	33.9549	-260.067		-11.6248	-47.2387	-99.7437	73.763
-14.8022	-16.322	10.4837	27.305		41.7046	86.2225	111.566	-177.294		-4.25827	-41.7238	-88.2979	-31.1407
-14.1077	-19.2535	13.5432	22.5689		34.4103	84.3414	149.789	-133.392		5.80693	-29.7721	-95.5888	-107.707
-15.2134	-22.6803	12.4925	6.08147		39.7962	95.4058	158.744	-117.067		12.6806	-24.6397	-101.507	-118.051
-14.174	-25.5231	2.91339	1.81105		46.3535	99.1364	132.775	-126.037		10.5425	-27.8789	-60.3662	-109.912
-8.12133	-27.1834	-12.3072	7.44901		42.2277	61.582	41.3521	-113.045		2.0786	-28.535	15.1623	-142.512
-1.13644	-27.0036	-20.1746	2.94426		36.0748	-8.91231	-94.7703	-5.50533		-4.23462	-18.7125	51.2418	-197.814
0.35882	-26.2209	-14.1962	-14.1519		38.42	-63.977	-183.096	193.837		-3.83077	-4.99043	6.86611	-210.423
-4.82817	-28.4096	-2.60098	-25.4065		40.4961	-74.5159	-160.606	376.135		1.33414	-0.399801	-76.7916	-168.383
-12.6644	-34.5978	7.2057	-22.5256		29.3629	-58.7296	-73.1309	424.461		7.85186	-7.67243	-138.408	-127.634
-19.3061	-40.1331	20.1163	-18.1093		11.3013	-45.2512	-9.21827	317.697		13.5972	-15.8939	-162.19	-125.257
-24.1432	-40.7281	39.7111	-21.1628		0.619135	-37.5328	9.93674	131.246		16.999	-13.6776	-158.058	-137.029
-29.3541	-39.6895	54.7789	-23.418		-5.81812	-29.0366	24.1157	-29.1034		18.5204	-0.290329	-123.854	-137.864
-38.4221	-43.6715	52.0182	-18.1591		-20.8554	-28.0912	45.209	-85.4106		21.4611	17.7511	-67.341	-145.61
-53.1818	-52.2777	34.3549	-13.9121		-38.1144	-44.128	40.3172	-25.3636		26.9684	35.6078	-30.6556	-169.647
-70.4083	-58.3142	14.9195	-18.4109		-34.8222	-63.9921	6.89635	86.9437		31.3593	51.8164	-45.1624	-167.888
-83.2205	-58.8564	-0.0186085	-23.5762		-5.77442	-66.3189	7.94816	159.015		34.4172	65.0016	-81.3689	-108.659
-87.8694	-59.3138	-10.2132	-17.9293		29.0849	-53.3686	100.199	150.365		46.1342	73.8424	-87.1432	-42.1253
-87.488	-64.3772	-11.4499	-3.3943		58.5943	-47.4607	248.458	94.3097		75.0472	78.6474	-62.0981	-49.9087
-87.4344	-71.4664	-1.80175	9.03436		97.9376	-57.737	339.471	39.0243		110.935	79.1827	-51.9195	-136.997
-89.0775	-76.9099	6.83936	10.9451		155.921	-69.4279	286.717	-3.18456		130.395	72.9643	-77.7123	-227.499
-90.4011	-82.8194	0.357373	-0.523449		204.502	-67.6305	118.47	-39.8296		121.788	60.1211	-112.322	-262.117
-90.481	-92.5169	-15.2274	-16.9797		206.657	-55.0352	-42.814	-69.4274		94.8882	48.0214	-122.912	-249.474
-90.142	-103.383	-19.0073	-11.4555		166.817	-41.3004	-96.488	-92.0896		64.1531	45.1415	-99.493	-222.829
-89.5298	-110.159	-4.09865	40.7301		127.907	-28.1408	-56.1739	-118.682		34.5795	50.6288	-46.6845	-199.477
-88.3354	-112.601	14.6882	118.627		117.801	-11.6226	-12.7266	-140.2		8.20337	56.2555	11.9981	-191.754
-87.7217	-114.102	25.4465	154.862		122.929	9.75355	-15.0106	-111.871		-9.61796	59.686	26.459	-208.033
-88.8256	-114.935	33.9821	104.892		122.249	35.125	-26.3973	-4.83053		-19.5677	68.5181	-34.2547	-226.084
-89.7042	-113.355	45.1645	6.45291		124.101	62.9229	-6.65219	134.369		-30.9111	87.4824	-122.713	-209.916
-87.1508	-112.526	45.3999	-57.5546		150.838	88.0715	17.1835	210.718		-41.536	108.658	-148.922	-172.31
-81.8599	-119.421	19.9112	-51.3053		199.581	103.007	0.0815812	177.806		-27.1703	121.26	-91.0204	-176.303
-78.4654	-135.234	-19.5386	-13.7594		239.812	105.165	-44.4681	92.7447		30.1522	125.862	-26.3779	-247.791
-79.3494	-152.082	-40.4566	5.17682		248.551	99.4629	-72.8839	61.1508		107.729	128.929	-34.1241	-327.46
-81.3629	-161.337	-24.8229	2.85451		231.225	91.8138	-86.3369	123.65		156.996	125.316	-109.277	-344.386
-80.4925	-161.561	10.3739	4.52214		205.35	84.7466	-111.622	202.971		155.149	99.667	-192.918	-304.487
-77.47	-156.941	29.9854	14.5014		178.434	79.7631	-126.397	184.153		125.405	51.1735	-238.908	-267.532
-76.4192	-151.955	14.3459	14.6046		149.423	77.8507	-81.5371	58.4039		102.623	6.52136	-222.323	-263.146
-79.3339	-149.463	-22.7957	-0.66184		121.205	76.6058	2.61503	-43.4567		96.2622	-3.4606	-136.123	-272.711
-84.4374	-150.351	-46.4232	-15.4086		100.46	72.7324	46.7047	0.180671		94.7319	23.2086	-27.7478	-277.516
-89.6697	-152.566	-32.6273	-19.4118		88.6893	67.6684	38.5611	141.607		89.085	60.2504	7.57673	-280.494
-95.4353	-152.96	7.3598	-20.698		82.295	64.3105	62.889	212.782		78.4832	84.9207	-65.3404	-285.006
-103.047	-151.503	37.6257	-22.9138		80.8509	59.5567	162.623	131.037		63.5218	96.8741	-151.414	-288.406
-111.862	-150.743	34.301	-8.91605		88.2279	49.6967	253.092	-16.3107		49.3293	103.499	-135.277	-295.746
-119.461	-150.265	7.37406	35.5641		104.668	42.1233	243.296	-109.595		48.472	101.977	-44.2069	-311.299
-124.672	-146.271	-16.4327	89.5322		123.161	47.5165	175.709	-136.823		66.0868	87.705	-18.2995	-319.693
-129.182	-139.009	-23.9747	108.532		135.268	57.1643	154.282	-147.814		86.5191	71.1974	-113.23	-301.077
-135.135	-135.548	-21.4962	74.893		136.797	44.6554	175.896	-144.252		90.0308	70.5925	-220.613	-258.776
-141.683	-140.658	-18.4095	22.7042		127.336	0.407271	139.468	-97.6053		81.6454	88.6574	-221.506	-207.547
-145.587	-148.976	-18.0797	0.831834		109.444	-49.1079	13.6418	-33.1433		87.9905	110.744	-144.412	-147.778
-145.595	-152.172	-21.7967	17.9229		90.4732	-70.6172	-109.607	-7.8578		122.48	126.222	-106.92	-83.924
-144.211	-151.375	-28.8579	38.7372		79.7222	-62.5857	-150.33	-20.9924		166.863	137.761	-146.62	-54.7212
-143.716	-155.395	-32.0538	33.589		79.0677	-49.0996	-138.92	-22.8864		192.494	145.864	-185.46	-100.388
-142.391	-166.765	-24.4801	13.0638		79.8553	-43.5313	-137.655	-1.75039		188.197	140.397	-150.584	-201.138
-137.303	-176.604	-12.1572	4.74817		74.4237	-37.9564	-138.039	13.6936		160.252	118.155	-64.9865	-290.718
-129.539	-175.825	-8.18994	11.2891		68.2057	-26.6238	-93.074	29.5961		117.047	95.969	-6.06382	-333.722
-123.059	-166.107	-12.215	11.189		73.6005	-19.4603	-0.481222	80.6396		67.7161	90.9696	-19.2227	-348.345
-118.47	-156.166	-9.26093	-3.08601		92.2849	-26.5676	104.05	143.28		30.8125	95.4883	-89.8883	-351.964
-112.1	-150.905	5.57602	-9.57688		111.451	-43.8044	198.484	143.869		27.5007	88.8512	-168.428	-336.078
-102.661	-148.588	16.1511	12.3235		120.502	-60.2379	261.596	76.561		58.8595	70.8281	-203.02	-306.202
-94.7866	-146.773	9.70466	49.8073		124.576	-69.0096	242.922	28.1215		96.404	64.3504	-172.309	-289.831
-92.9762	-146.369	-0.967335	69.3285		135.758	-65.9976	119.983	47.4958		102.778	82.2325	-109.657	-280.358
-95.0053	-149.264	3.58669	56.4097		155.527	-49.0054	-22.8601	72.933		63.2749	109.163	-82.5267	-229.994
-95.2464	-154.867	16.5247	29.9047		173.481	-24.2372	-49.2962	46.2256		-3.73342	124.672	-124.864	-137.167
-92.5803	-160.472	11.4792	15.4976		181.941	-3.49514	69.1974	27.3681		-65.8815	128.538	-192.718	-86.5147
-90.4916	-163.927	-17.3156	16.1179		184.192	10.4776	198.992	115.177		-104.035	131.29	-205.765	-143.588
-90.0676	-164.797	-41.4223	16.095		186.992	25.0824	185.872	294.774		-121.705	131.656	-136.668	-248.593
-88.0783	-163.117	-32.8473	8.9313		191.467	39.1456	25.5278	442.266		-132.687	120.036	-44.447	-283.996
-83.3076	-157.944	1.60561	9.04975		194.528	37.8508	-137.677	462.129		-145.428	99.1674	-9.70287	-227.901
-80.2405	-148.224	30.9364	31.3407		194.202	17.4434	-167.992	356.201		-160.435	84.8216	-47.082	-168.627
-83.4473	-135.349	35.1085	66.2369		189.389	1.09154	-65.8642	176.777		-176.353	84.8993	-97.6116	-170.713
-91.1975	-123.636	18.4931	84.9197		178.115	12.5376	58.8314	-15.2002		-190.993	90.3344	-103.959	-200.096
-98.0571	-116.799	-4.44775	69.9673		161.101	41.8711	112.729	-147.657		-197.03	89.6688	-70.5821	-200.244
-102.037	-114.328	-23.1872	33.6244		145.138	56.8142	97.5668	-168.779		-183.994	82.8179	-39.6317	-177.112
-105.385	-112.664	-32.5598	2.99341		137.695	45.1185	68.6185	-109.916		-148.328	76.9808	-30.5549	-170.439
-108.863	-109.494	-32.7843	-6.63778		138.066	26.0379	45.1433	-70.279		-99.1007	77.4855	-30.7578	-184.846
-109.303	-105.254	-31.2447	0.317397		137.639	18.3014	-4.85565	-103.97		-52.6169	86.8102	-35.2521	-192.641
-104.219	-100.904	-36.2903	12.0208		129.22	17.259	-92.4347	-143.315		-23.4805	104.682	-58.6735	-181.166
-95.9004	-96.5917	-46.2255	21.3019		113.026	12.0438	-162.144	-64.3243		-18.8249	123.079	-99.0801	-161.035
-88.5454	-92.6623	-50.4802	26.9435		93.8865	7.54376	-149.305	167.696		-33.6932	127.207	-121.379	-141.405
-82.8794	-89.5424	-43.8727	29.7527		76.8408	14.3832	-62.3283	425.289		-50.0087	109.349	-98.9668	-125.877
-76.2317	-86.1614	-33.2445	29.8479		66.3616	27.2942	26.1113	506.376		-48.3347	79.9029	-53.807	-122.338
-67.5194	-81.1701	-26.7326	26.8175		65.0645	29.6348	60.6681	322.321		-27.0034	58.33	-32.1107	-131.467
-59.3729	-76.5651	-22.7554	22.6374		70.0139	16.5741	45.2578	8.7994		-4.60256	52.4564	-49.1178	-132.244
-54.2602	-76.967	-14.3911	22.6047		73.6161	1.20406	13.9242	-178.982		2.62485	50.1564	-76.5237	-100.598
-50.6011	-83.4547	0.587971	28.5536		72.328	-2.27404	-1.1309	-104.634		0.884472	32.2598	-77.8822	-40.0012
-44.9309	-90.997	19.5732	32.2528		72.8663	8.16615	24.0409	130.698		8.74606	-7.73274	-40.5804	19.6857
-37.1478	-94.4937	39.884	24.4403		85.4756	25.9233	84.9237	311.763		31.372	-56.0415	19.6627	47.7943
-31.1112	-94.6756	55.9923	11.9623		111.172	43.3564	126.19	310.875		55.1099	-88.6796	68.5989	28.5843
-29.5507	-94.7875	55.8634	13.8115		139.691	54.0125	85.9964	154.162		66.2591	-89.3635	73.1935	-33.253
-30.6324	-93.9424	31.2479	34.0421		161.066	54.8858	-17.3853	-43.1003		63.7428	-59.8038	29.6316	-105.865
-30.9621	-88.4595	-6.66121	51.7531		175.369	48.9209	-86.8689	-149.308		51.2826	-15.2982	-29.1846	-142.241
-30.0707	-78.8641	-31.7884	48.6465		188.587	39.2421	-63.4968	-82.8306		28.6547	26.9231	-65.883	-121.254
-29.5427	-70.5078	-29.3001	33.5914		202.557	20.0308	-0.910592	103.573		-3.06035	55.377	-73.4947	-71.9406
-28.8741	-66.3374	-11.3163	24.6886		214.219	-17.8463	16.0665	226.729		-36.1251	66.7993	-67.8115	-40.4596
-25.4539	-63.1153	-0.807459	19.4305		223.89	-67.9575	-12.1897	150.671		-63.591	67.3254	-57.6815	-40.0423
-18.9185	-56.3617	-4.92351	4.15469		237.576	-105.011	-21.6998	-43.4154		-86.1947	68.6364	-42.8263	-50.1441
-12.3345	-45.7134	-11.8504	-15.252		257.519	-110.663	3.60903	-147.812		-105.169	75.1254	-31.6245	-54.011
-7.74483	-33.5982	-10.8565	-18.2429		275.091	-97.3494	13.8521	-88.0486		-114.86	74.9178	-35.2396	-52.2757
-3.47572	-21.5912	-5.31407	-3.0696		279.165	-94.0908	-14.1157	1.69053		-111.591	52.0702	-45.672	-44.7343
1.94445	-10.3516	-3.6902	11.6168		269.643	-109.707	-37.59	-20.557		-104.217	9.79461	-42.6425	-27.088
6.02619	-0.802905	-5.88142	20.3698		255.661	-124.019	-23.7519	-128.246		-103.662	-27.4366	-22.2223	-8.47826
6.13465	7.07229	-4.60182	36.9307		240.443	-119.532	-2.0017	-196.592		-104.174	-39.8256	2.07853	-4.97729
5.30743	14.891	3.02648	59.5943		217.18	-106.881	-1.72791	-165.407		-88.6481	-32.0977	23.0156	-6.87787
9.50173	23.1693	10.9453	62.4525		184.043	-106.535	10.7827	-72.0514		-54.1948	-20.9568	38.9624	21.264
19.0231	29.6661	11.0751	37.8218		153.386	-115.949	77.8138	14.46		-17.6615	-11.7591	33.9704	90.363
27.6653	32.6612	1.47026	18.8102		135.738	-113.929	164.619	34.2544		11.5514	0.542953	-6.57773	156.802
[truncated: 123,320 more rows]

## Sheet: Fig. 1d
CHEST LEFT-CHEST RIGHT					ARM LEFT-ARM RIGHT
F1 CHEST-L	F1 CHEST-R	F5 CHEST-R	F10-CHEST-R		F1 ARM-L	F1 ARM-R	F5 ARM-R	F10-ARM-R
-1.36819	-1.28141	-1.25115	-1.31733		-1.21474	-1.30095	-1.51364	-1.39068
-1.34924	-1.2884	-1.34421	-1.28982		-1.14546	-1.2569	-1.32535	-1.28895
-1.35992	-1.25211	-1.2011	-1.20274		-0.725332	-1.05903	-0.930635	-0.799965
-1.25754	-1.10215	-0.0995417	-0.549091		-0.518327	-0.798362	-0.643405	0.777143
-1.25089	-1.06277	-0.397249	-0.18748		-0.300284	-0.603805	-0.104892	2.24347
-1.13891	-1.02773	-0.249079	0.550511		0.280502	-0.420668	1.03774	3.29709
-1.1751	-1.14769	0.576763	0.171043		-0.89686	-1.02436	-0.127227	0.801328
-0.832885	-0.961502	0.784053	0.704459		-1.10771	-1.14537	0.01427	2.47627
-1.04315	-0.665862	0.70652	1.0095		-0.892793	-1.02352	-0.766208	-0.912909
-1.21444	-1.13872	-0.00105902	-0.635215		0.0254923	-0.328321	-0.503515	1.17367
-1.22579	-1.07243	-0.759402	-0.35355		0.630438	-0.338223	-0.0366209	3.06446
-1.01768	-1.21108	-0.823473	-0.880971		0.0696786	-0.555359	2.13483	1.04931
-0.914121	-1.10571	0.916176	0.727903		-1.10444	-1.21349	-0.688335	0.861445
-1.01592	-0.681964	1.13683	2.11465		-1.1883	-1.23364	-1.05894	-0.654201
-1.16473	-0.539909	0.599498	0.18712		-0.877555	-0.736224	0.0989029	-0.156689
-1.18463	-0.963799	-0.460475	-0.697778		-0.106206	-0.563547	0.394732	2.21103
-1.14097	-0.549333	0.424684	0.895829		1.08397	-0.456767	-0.0283991	1.24697
-1.17739	-1.05876	-0.152271	-0.383603		0.428688	-0.139858	1.24697	0.958366
-1.05397	-0.818568	1.24256	1.64251		-0.363639	-0.970899	0.262715	-0.17509
-0.776981	-0.230661	-0.00981004	2.00358		-1.13381	-1.13031	0.0663862	-0.291665
-0.92848	-0.121395	0.560314	1.75234		-0.873398	-0.925723	-0.781832	-0.742275
-1.04415	-1.02345	-1.08528	-0.76573		-0.342621	-0.281965	-0.350795	0.881774
-0.89249	-1.00197	0.102505	1.03774		0.744022	0.079878	0.540285	1.24222
-1.05633	-1.23075	-0.555372	-0.429816		0.226064	-0.0140926	2.61335	1.63391
-1.06578	-0.967838	1.31711	0.598654		-0.892948	-0.977867	2.64353	0.901626
-1.04921	-0.344692	1.55441	2.97176		-1.1188	-1.00665	0.278984	0.194553
-0.858154	-0.204347	0.213952	0.527844		-0.863649	-0.735432	0.685774	-0.0912751
-1.21673	-1.07273	-1.08059	-0.941547		-0.612098	-0.430197	-0.571366	-0.369898
-0.93078	-0.815792	-0.413644	0.0485998		0.892477	-0.243074	-0.266386	1.17671
-1.00223	-1.12829	-0.593618	-0.401204		-0.229277	-0.523962	0.116016	-0.345446
-0.669518	-1.0421	-0.236183	0.0392101		-1.11278	-1.20805	-1.27737	-0.785183
-0.518142	-0.531507	1.0577	2.1812		-1.11273	-1.09677	0.123194	-0.316448
-0.71006	0.514479	1.1002	1.1313		-0.794666	-0.676276	0.589373	0.476049
-0.949086	-0.783681	-0.574659	-0.581586		-0.423316	-0.262269	-0.397438	0.287408
-0.909986	-0.745326	-0.150933	0.326294		1.56337	0.410864	-0.222997	1.2815
-0.962527	-1.08009	-0.604796	-0.609802		0.70835	-0.0957281	0.328946	1.83229
-0.919469	-0.775422	1.00559	0.612318		-0.324265	-0.574418	2.63683	-0.0426707
-0.766655	0.0258078	0.417096	2.27165		-1.03739	-1.10535	1.23992	1.48174
-0.623595	0.0410081	2.38051	0.292392		-0.674814	-0.726293	-0.176089	-0.0959065
-1.01953	-0.952618	-0.793764	-0.94935		-0.452197	0.361401	1.00519	0.976055
-0.78979	-0.875303	-0.575032	-0.100578		-0.41805	0.0683193	-0.780142	0.0651992
-1.02501	-1.16994	-0.983016	-1.00808		0.823114	0.289953	1.58865	1.23894
-0.848089	-0.983784	0.626565	0.8141		-0.654076	-0.927158	0.275441	-0.671367
-0.196904	-0.624193	0.509904	1.49475		-0.80173	-1.02567	-0.530414	-0.83039
-0.725654	0.18145	-0.140047	-0.524445		-0.082048	0.014288	0.377611	1.6958
-0.978251	-1.06497	-1.22057	-1.08338		0.912806	-0.0389464	-0.0897664	0.0153
-0.807944	-0.555918	-0.523948	-0.0885794		0.63536	0.348991	1.51222	1.73846
-0.866618	-1.12241	-0.915944	-0.92587		-0.779384	-0.990747	-0.538478	-0.847346
-0.833109	-0.729014	0.0715437	-0.195709		-1.10522	-1.13121	-0.99164	-0.886748
-0.296279	-0.199828	1.39135	2.75864		-0.961258	-0.377376	0.7102	-0.323903
0.0650362	0.698816	1.24763	1.18714		-0.217167	-0.188421	-0.524528	0.603487
-0.22556	-0.562084	-0.743985	-0.906691		0.473882	0.0531213	-0.905624	-0.260899
-0.803224	-0.660659	-0.669506	-0.342603		1.55884	0.159556	-0.212222	1.23007
-0.936273	-1.11913	-0.956531	-0.78262		-0.0874211	-0.095004	1.88273	-0.331229
-0.625223	-0.533004	2.90012	1.9447		-0.929594	-0.865672	0.105184	0.778382
0.0194324	-0.245218	0.741057	1.70809		-0.960914	-0.664376	-0.402176	-0.386187
0.0320927	-0.075042	1.33017	1.07838		-0.411008	0.568499	-0.547499	0.749481
-0.211369	-0.199977	-0.393418	-0.826098		0.797209	0.0828449	-0.397123	-0.16176
-0.551515	-0.456505	-0.598576	-0.25965		1.11021	0.211527	0.731698	0.615111
-0.770589	-1.08833	-1.04318	-1.07852		-0.183483	0.11016	3.13911	0.475964
-0.625827	-0.93089	-0.297739	-0.719128		-0.99181	-0.935159	-0.276364	-0.701309
0.0449622	-0.459801	0.832095	1.25926		-0.933889	-1.05445	-1.073	-1.30166
0.273883	0.862339	1.72106	1.59477		-0.517579	-0.0479976	-0.146108	-0.502681
-0.755458	0.089964	-0.481348	-0.425865		-0.441931	0.123168	-1.02975	-0.714461
-0.604346	-0.38266	-0.446838	-0.640564		1.00636	0.538956	-0.185814	0.755657
-0.793157	-1.10391	-1.14796	-1.1397		0.594493	0.438506	1.94332	1.44818
-0.727172	-0.85151	1.20839	0.372252		-0.830651	-1.15975	-1.26716	-1.31145
0.374936	-0.204515	1.51175	2.66998		-0.920882	-0.886798	-0.904666	-1.06422
0.900479	1.30721	1.56522	0.318912		-0.121499	0.238896	0.220938	0.106519
0.736838	0.191897	-0.238307	-0.616042		-0.0851288	0.534744	-0.483746	0.0340352
-0.404758	-0.434827	-0.146679	-0.214432		2.13203	0.565507	-0.288431	0.971276
-0.878995	-1.13316	-1.13299	-1.20298		0.0552998	0.296654	2.4362	0.215274
-0.192714	-0.578434	2.11676	0.157485		-1.02156	-1.04417	-1.01035	-1.2838
0.986697	-0.280156	1.50982	1.43768		-1.01507	-1.03116	-1.02884	-1.12093
1.48889	1.31598	1.11312	0.66275		-0.418372	0.395573	-0.126439	-0.17994
0.880621	1.48129	-0.229626	-0.0699583		-0.282037	0.673936	-0.57128	-0.634567
0.326623	-0.323067	0.141877	0.34837		1.65268	1.56957	-0.0524933	-0.694906
-0.46277	-0.952886	-0.943183	-1.08063		2.31203	1.29085	-0.493736	-0.188878
0.235193	-0.638052	1.53553	0.920232		0.356326	1.21006	1.56389	-0.200518
0.0719941	-0.116471	1.83073	1.27729		-0.956161	-0.982702	-0.301111	-1.2411
0.757531	0.586627	0.288007	-0.530131		-0.468471	-0.061931	-0.283242	-0.46842
0.0533344	0.886535	-0.485827	-0.488631		0.0294444	1.6123	-0.686411	0.0975305
0.629846	0.43929	-0.408002	0.498138		2.05059	1.99443	-0.836417	-0.857077
-0.310305	-0.855879	-0.829189	-1.07386		0.816721	2.00878	0.482488	0.289342
-0.411183	-0.834806	0.313156	-0.58497		-0.0473249	0.601731	0.812129	-0.337602
0.270937	-0.349074	1.6308	1.47052		-0.877053	-1.18746	-1.21139	-1.24875
1.27263	1.80936	0.438046	0.411676		-0.722791	-0.321952	0.209591	-0.722341
-0.0177794	0.605418	-0.588513	-0.614025		0.0189962	0.896783	0.0845066	-0.413817
0.545043	0.291478	-0.0446108	0.0306744		1.47852	2.63705	-0.602006	-0.392765
-0.363248	-0.558969	-0.785541	-0.919963		0.978811	1.9846	1.58688	0.35147
-0.486867	-0.228024	1.26967	0.565943		-0.645735	-0.523131	0.588629	-0.889436
0.376332	0.274256	1.45459	0.559318		-0.91306	-0.705339	-0.772627	-1.22384
0.480157	1.58177	0.464166	1.19554		0.187644	1.37203	0.694766	-0.187729
2.49692	1.47705	-0.297438	-0.73785		0.654593	1.49826	-0.717661	0.101293
0.606419	0.161075	-0.56271	-0.150438		1.55449	1.29489	-0.261274	-0.324148
-0.687124	-0.964294	-1.22496	-1.08448		1.1987	0.486238	1.85161	-0.251848
-0.0273279	-0.324079	0.42729	0.167201		-0.944537	-1.03892	-0.79425	-1.22999
-0.157268	0.403795	1.77278	1.27899		-0.0237579	1.26282	0.842755	0.0996301
5.00544	2.0176	-0.0472745	-0.372207		-0.492393	2.38151	-0.197857	-0.343965
2.14368	1.26952	-0.562634	-0.58883		1.09849	1.1547	-1.00023	-0.870129
0.358823	-0.0830037	-0.401262	-0.476952		1.90408	1.19331	-0.479298	-0.580289
-0.395428	-0.915651	-1.14077	-1.12981		-0.201208	-0.492944	-0.94886	-1.00576
-0.0644927	0.129146	0.535228	1.34583		-1.10461	-1.12582	-1.24208	-1.29841
1.24155	1.58154	0.590954	0.68919		0.0908602	0.891015	0.86258	-0.382336
1.06814	1.08985	-0.7854	-0.675302		0.316293	2.1099	-0.330412	-0.757633
1.12379	1.54793	-0.904909	-0.280576		0.826348	0.959562	-1.07128	-0.508186
0.46342	0.0479006	-0.161512	-0.531668		2.45777	1.57137	-1.04688	-0.645501
-0.672301	-0.88985	-1.17758	-1.101		0.856519	2.07777	0.623418	-0.371132
-0.0783315	0.384537	1.31934	1.04255		-0.524759	-0.76144	-0.728808	-1.18937
1.54492	1.93595	-0.0730301	0.952438		-0.475727	0.879609	1.80631	0.108534
0.448501	0.697617	-1.02896	-1.1615		0.595719	1.6769	-0.694168	-0.837935
1.22689	0.720911	0.512788	-0.679872		0.641649	0.902755	-0.98144	-0.923865
0.0370269	0.612108	-0.986325	-0.843999		3.01587	2.10104	-1.01035	-0.86057
-0.200838	-1.07074	-1.32228	-1.24183		3.48934	1.32001	-0.791197	-1.00867
0.316293	0.444494	1.13311	1.0975		1.30267	0.322932	-0.281631	-0.702
1.05517	2.10165	0.442719	0.525326		-0.62806	-0.978661	-1.09065	-1.17831
-0.0789869	-0.772847	-1.34823	-1.33193
1.55902	0.305466	-0.686342	-0.984779
0.159383	-0.451191	-0.000147784	-0.481955
-0.738777	-1.07335	-1.24919	-1.26196
0.0369067	-0.0451391	1.11841	0.693998
0.738766	1.6857	1.95438	0.64428
0.632735	1.3864	-1.04433	-1.04673
2.48855	0.859987	0.170689	-0.246765
0.343055	1.04747	0.123638	-0.510353
-0.648105	-0.916498	-1.26585	-1.2546
0.445734	0.88075	2.27415	0.890102
0.25694	0.695283	0.0699768	-0.24466
0.212148	-0.781911	-1.35088	-1.26058
2.72225	1.89314	0.584708	0.454597
0.257119	0.474468	-0.477092	0.0413472
-0.684977	-1.10888	-1.21882	-1.24495
0.202179	0.668698	2.49593	1.32837
1.3753	2.63116	0.276765	1.15728
0.73	-0.24562	-1.3462	-1.27225
1.77237	1.29186	-0.314867	-0.309244
0.659925	1.36042	-0.565905	0.226608
-0.57669	-0.808783	-1.24296	-1.25135
0.471066	0.403597	0.26893	0.894114
0.163836	2.93476	0.564592	1.0782
-0.788744	-0.834991	-1.43882	-1.33314
0.805149	2.56317	-0.460366	0.1853
0.726708	1.14735	0.439917	0.0504125
-0.488392	-0.793044	-1.02859	-1.16625
0.332928	0.0726864	0.561767	1.13178
0.0698043	0.862972	0.551913	1.48254
-0.0690258	0.0396135	-1.3481	-0.900219
1.46193	2.27211	-0.4121	0.234945
1.93476	0.854395	-0.00348653	-0.64466
-0.113489	-0.561512	-1.08777	-1.1829
0.0479452	0.241335	1.53514	0.35885
0.397726	2.6743	-0.0960261	0.173082
-0.50939	-0.426073	-1.41018	-1.26842
2.39404	0.890996	-0.842115	0.5659
1.42933	1.44879	-0.352152	-0.331963
-0.528689	-0.652628	-1.27278	-1.25186
0.871549	-0.143782	0.534627	-0.0769418
-0.02389	1.48278	0.444161	0.340505
-0.43306	-0.271757	-1.28018	-1.24858
0.365466	1.50059	0.0207356	0.149422
1.2956	0.94884	1.31157	-0.231532
0.255119	-0.731988	-1.20469	-1.31761
0.50502	0.134579	1.77947	-0.292914
0.509355	0.235143	0.0838718	-0.156992
-0.65328	-0.887636	-1.40858	-1.30754
1.00835	0.622264	-0.944729	-0.350753
1.09284	1.09617	-0.110259	0.441965
-0.67763	-0.698092	-1.17569	-1.12611
-0.269032	0.613523	2.1434	1.62142
0.529954	0.56607	-0.167176	1.87788
0.466263	-0.0407988	-1.24487	-1.14099
1.80825	1.00665	-0.796851	-0.906379
3.00863	1.96152	0.382216	-0.151904
-0.356864	-0.595022	-0.710035	-0.895957
0.770172	-0.362994	1.03247	-0.196407
1.23649	1.72756	0.472913	0.414472
-0.204971	0.855678	-1.23236	-1.18742
0.897286	-0.228797	-1.16656	-1.02523

## Sheet: Fig. 2a
	ChestL-Chest R											ChestL-ArmL											ChestL-ArmR											ChestR-ArmL											ChestR-ArmR
Exc1	0.809508	0.770122	0.661644	0.57837	0.532912	0.497321	0.480829	0.474913	0.486475	0.518899		0.270071	0.246206	0.193664	0.156203	0.138275	0.116122	0.110525	0.106093	0.0917619	0.0513276		0.365973	0.284388	0.22316	0.15116	0.115413	0.0603179	0.046608	0.0337119	0.0527183	0.0425198		0.255177	0.256726	0.213367	0.166098	0.147238	0.131578	0.132915	0.144331	0.122648	0.0778626		0.361528	0.298809	0.252633	0.195966	0.15565
	0.740581	0.771499	0.713926	0.652567	0.608486	0.588125	0.563175	0.566747	0.576014	0.607689		0.282674	0.316602	0.253005	0.205515	0.18605	0.165075	0.144748	0.139799	0.133678	0.102933		0.372259	0.336282	0.255434	0.189982	0.139494	0.0912248	0.080103	0.0719799	0.0838047	0.0740689		0.287213	0.320758	0.266075	0.21211	0.193247	0.165168	0.150326	0.154518	0.148933	0.111188		0.377758	0.36352	0.309255	0.245397	0.185977
	0.676042	0.721852	0.725028	0.708072	0.671104	0.655281	0.637568	0.622192	0.634672	0.639791		0.282834	0.326346	0.297351	0.254858	0.237488	0.21633	0.196783	0.185975	0.18008	0.15441		0.349788	0.343347	0.295857	0.240563	0.203226	0.159971	0.16121	0.155089	0.145627	0.141856		0.274659	0.31626	0.298638	0.254546	0.244557	0.227759	0.215331	0.215837	0.202831	0.172669		0.361844	0.36244	0.350033	0.301082	0.262456
	0.58637	0.646406	0.680405	0.709884	0.711668	0.679834	0.671906	0.656497	0.668857	0.659931		0.294496	0.368386	0.342069	0.295785	0.275571	0.239023	0.213626	0.208216	0.203236	0.185107		0.349087	0.38612	0.339921	0.286378	0.251448	0.202671	0.184774	0.183767	0.165316	0.158406		0.286588	0.350369	0.345497	0.309122	0.292798	0.265447	0.249413	0.255427	0.248678	0.227152		0.360399	0.421565	0.415038	0.36713	0.323349
	0.514462	0.579279	0.631289	0.698266	0.713953	0.699144	0.680593	0.672247	0.670139	0.66121		0.281383	0.356145	0.342958	0.29569	0.286906	0.257574	0.222965	0.207656	0.222767	0.199951		0.33872	0.394156	0.354273	0.302493	0.26951	0.211846	0.193585	0.193835	0.173816	0.169615		0.28397	0.351919	0.349083	0.313453	0.309744	0.287531	0.2793	0.278084	0.272991	0.255004		0.353262	0.433183	0.425856	0.394906	0.352567
	0.500563	0.572449	0.63007	0.698046	0.726933	0.718557	0.700468	0.689258	0.681887	0.669422		0.29013	0.362611	0.344422	0.298768	0.288152	0.277896	0.230891	0.205147	0.219676	0.203878		0.340768	0.418839	0.371486	0.318157	0.280055	0.220209	0.205329	0.207084	0.188353	0.189727		0.274911	0.344094	0.34792	0.322791	0.318601	0.327573	0.311504	0.292684	0.287783	0.256971		0.342283	0.422888	0.42092	0.39262	0.357734
	0.503187	0.576574	0.629257	0.691667	0.720435	0.710275	0.705799	0.702841	0.688447	0.678656		0.272252	0.347225	0.33618	0.295628	0.296533	0.291147	0.248151	0.223121	0.235894	0.213699		0.336484	0.413777	0.381546	0.337351	0.298726	0.243422	0.232759	0.231274	0.216082	0.211959		0.256398	0.315963	0.31502	0.308608	0.315738	0.327878	0.320397	0.292814	0.279781	0.254885		0.329973	0.407996	0.409307	0.39297	0.361662
	0.511378	0.575751	0.657475	0.69707	0.722672	0.713369	0.704478	0.707684	0.699985	0.684052		0.294846	0.35558	0.353486	0.313903	0.309089	0.294258	0.245468	0.234311	0.234665	0.21976		0.347275	0.4171	0.389388	0.347843	0.306786	0.255561	0.240819	0.236497	0.231115	0.231314		0.250257	0.314835	0.328631	0.316577	0.327765	0.337379	0.325535	0.298517	0.284897	0.25872		0.332576	0.40574	0.414318	0.399857	0.367786
	0.517336	0.590681	0.65909	0.700893	0.707361	0.700319	0.692641	0.699362	0.696301	0.684338		0.286443	0.344162	0.32893	0.284405	0.284411	0.266622	0.224579	0.212224	0.230364	0.211427		0.345835	0.411105	0.377865	0.32717	0.2932	0.245186	0.232582	0.235262	0.227627	0.220573		0.256763	0.312644	0.323705	0.307502	0.320914	0.328258	0.320356	0.300629	0.293066	0.259168		0.318448	0.386866	0.399462	0.389752	0.372019
	0.522175	0.599613	0.648961	0.692331	0.71362	0.701944	0.683379	0.698493	0.69074	0.682563		0.30583	0.35802	0.3433	0.306393	0.299914	0.279195	0.24539	0.229201	0.238013	0.231081		0.359104	0.416082	0.388784	0.334841	0.301201	0.248943	0.247126	0.239139	0.23499	0.234858		0.252488	0.30937	0.317319	0.306751	0.315647	0.326598	0.309819	0.292865	0.288024	0.258172		0.324251	0.377129	0.389364	0.375228	0.349287
Exc2	0.70008	0.673572	0.559074	0.483704	0.370142	0.332875	0.320566	0.324695	0.334991	0.342917		0.201899	0.131416	0.100775	0.0642878	0.0721293	0.0581982	0.0304691	0.0224788	-0.0153762	-0.0114478		0.240102	0.155378	0.100196	0.0321306	-0.000923603	0.0164695	0.00572133	-0.001837	-0.00607563	-0.0128183		0.112208	0.160571	0.137232	0.104597	0.114249	0.101124	0.0748894	0.0810107	0.0380369	0.0362264		0.193385	0.187505	0.16637	0.0980158	0.0879657
	0.682583	0.792544	0.688582	0.615603	0.519356	0.496656	0.472011	0.472759	0.479337	0.47955		0.125695	0.268101	0.183733	0.143696	0.128544	0.110673	0.0897567	0.0714274	0.0273444	0.0257015		0.143178	0.266457	0.18239	0.0852078	0.0515254	0.0673489	0.0773826	0.0591072	0.032551	0.02657		0.12312	0.284595	0.219533	0.163193	0.165227	0.133842	0.115143	0.0970232	0.0560931	0.0521517		0.18675	0.299724	0.225861	0.152919	0.119409
	0.596912	0.711768	0.717967	0.665721	0.60541	0.587038	0.578795	0.566853	0.577921	0.555954		0.133213	0.306455	0.271811	0.233584	0.211017	0.177896	0.141837	0.120997	0.0786394	0.0808416		0.143608	0.286085	0.221641	0.153509	0.115344	0.129944	0.145586	0.128588	0.0964622	0.0961844		0.115965	0.300479	0.287619	0.242571	0.252946	0.205738	0.188478	0.184148	0.153965	0.149839		0.172198	0.295568	0.29693	0.244438	0.195718
	0.532191	0.637594	0.685112	0.693378	0.6524	0.622495	0.607915	0.627345	0.6221	0.596301		0.125264	0.318016	0.297875	0.269324	0.250715	0.209884	0.165023	0.134042	0.111172	0.130206		0.147433	0.295638	0.265458	0.229027	0.186753	0.181463	0.197986	0.162756	0.128146	0.141213		0.133098	0.339137	0.327863	0.293335	0.29557	0.243822	0.219186	0.209859	0.198403	0.205962		0.18745	0.341492	0.351669	0.317459	0.26569
	0.468015	0.570696	0.637975	0.656036	0.661905	0.644401	0.628579	0.629924	0.627773	0.587236		0.130515	0.34071	0.324479	0.29271	0.263863	0.224596	0.186504	0.152945	0.145531	0.153939		0.146408	0.329957	0.287275	0.249516	0.190973	0.180309	0.189933	0.160315	0.131109	0.144441		0.112692	0.322932	0.322916	0.298689	0.30441	0.260977	0.253897	0.222623	0.222817	0.236575		0.178119	0.352756	0.371702	0.364099	0.320754
	0.437438	0.53596	0.601859	0.629542	0.660306	0.671053	0.641264	0.629573	0.641168	0.605517		0.12151	0.336045	0.306706	0.269273	0.252029	0.229238	0.207247	0.152247	0.134322	0.15351		0.136863	0.325043	0.280803	0.250543	0.196884	0.189168	0.196642	0.16762	0.142747	0.156931		0.0921094	0.307125	0.313788	0.293946	0.30851	0.290085	0.280067	0.26672	0.244167	0.253352		0.178949	0.340688	0.374621	0.374148	0.326983
	0.469782	0.572313	0.63479	0.646877	0.658263	0.6626	0.6638	0.663925	0.665761	0.643311		0.0979464	0.30326	0.284144	0.255587	0.235511	0.235274	0.2213	0.172686	0.1357	0.144799		0.133363	0.303524	0.27975	0.24562	0.192434	0.198287	0.206298	0.178644	0.146469	0.161598		0.110386	0.306707	0.316167	0.319423	0.326586	0.302747	0.299328	0.292263	0.259263	0.268753		0.192915	0.345078	0.382503	0.394156	0.360591
	0.454782	0.562575	0.628337	0.650637	0.668065	0.670716	0.664813	0.668616	0.666832	0.661263		0.103969	0.307274	0.290158	0.263376	0.245612	0.242288	0.228377	0.186031	0.150887	0.157586		0.142876	0.294521	0.283216	0.255759	0.201965	0.206805	0.208407	0.190873	0.153154	0.16802		0.0908576	0.273538	0.290954	0.296564	0.323467	0.296835	0.295215	0.295475	0.248716	0.245864		0.154848	0.30357	0.35389	0.377151	0.344245
	0.463267	0.564362	0.62032	0.647438	0.646938	0.658509	0.656223	0.657821	0.664693	0.673206		0.102584	0.292281	0.27068	0.267564	0.249588	0.244884	0.224791	0.194414	0.161122	0.167634		0.138191	0.278391	0.266956	0.246955	0.20241	0.203376	0.220904	0.198969	0.158409	0.173714		0.0929087	0.265657	0.297748	0.308208	0.340548	0.321872	0.308719	0.292037	0.261178	0.262837		0.151926	0.300465	0.339809	0.363884	0.32821
	0.451902	0.556451	0.611882	0.620483	0.631548	0.642504	0.635601	0.647203	0.652705	0.663353		0.0952483	0.282051	0.262243	0.252213	0.232924	0.240822	0.234424	0.205078	0.16758	0.17707		0.130388	0.257109	0.246185	0.227386	0.194295	0.206314	0.222138	0.198108	0.157622	0.16837		0.0992729	0.268569	0.288008	0.289414	0.312293	0.294144	0.295802	0.280505	0.245778	0.239245		0.143492	0.278905	0.333345	0.336061	0.305934
Exc3	0.664127	0.622087	0.475453	0.390921	0.335179	0.292467	0.292752	0.290859	0.298872	0.287446		0.0915216	0.10639	0.040318	0.0078609	0.0267399	0.0235008	0.01614	0.00151634	0.0302675	-0.00308783		0.24557	0.149862	0.105137	0.00929856	0.0231162	0.0350617	0.0370373	0.0221161	0.0195786	0.0256981		0.149527	0.146796	0.101269	0.0503852	0.078121	0.0553338	0.0430137	0.0405692	0.066329	0.0462097		0.187344	0.163612	0.120528	0.0334229	0.0405911
	0.608915	0.75128	0.627193	0.558827	0.501972	0.462005	0.469065	0.443729	0.433762	0.412384		0.105366	0.28579	0.191302	0.151826	0.135782	0.130202	0.110758	0.0820869	0.102533	0.091327		0.150586	0.285262	0.214496	0.110978	0.0804358	0.07672	0.10711	0.0976676	0.0907339	0.0956087		0.11091	0.282498	0.205129	0.141815	0.134487	0.116041	0.0915217	0.0794231	0.0979005	0.0927335		0.130864	0.304567	0.244646	0.140428	0.106814
	0.50339	0.698852	0.696017	0.652437	0.625033	0.586307	0.598858	0.576869	0.555074	0.536739		0.133888	0.326987	0.300295	0.25379	0.234687	0.214134	0.194586	0.171147	0.202167	0.187136		0.114614	0.334818	0.29515	0.223271	0.175566	0.169564	0.195969	0.189041	0.197288	0.197276		0.103811	0.268409	0.242279	0.197378	0.183491	0.172578	0.152464	0.159521	0.188139	0.180192		0.120261	0.302585	0.319356	0.243157	0.207701
	0.43762	0.614526	0.661853	0.661762	0.627485	0.591497	0.605976	0.596273	0.588422	0.535351		0.142899	0.354794	0.336434	0.296592	0.264891	0.250263	0.222068	0.209435	0.22239	0.222138		0.075105	0.326341	0.313003	0.268014	0.221666	0.200034	0.227716	0.209844	0.194665	0.200752		0.109513	0.28886	0.266151	0.235262	0.208263	0.206301	0.195272	0.198698	0.214137	0.211643		0.101978	0.319698	0.343764	0.294739	0.254002
	0.359243	0.535192	0.614019	0.626573	0.628444	0.619139	0.605363	0.592231	0.574712	0.534288		0.159994	0.341372	0.334209	0.28676	0.265621	0.242176	0.229746	0.198201	0.226558	0.227341		0.0580961	0.325375	0.306666	0.268986	0.211888	0.183792	0.202855	0.177176	0.175667	0.181737		0.0923661	0.262478	0.28313	0.252	0.233795	0.238871	0.227775	0.228891	0.25825	0.240495		0.0945495	0.300479	0.351044	0.310022	0.278076
	0.317691	0.489409	0.589292	0.596914	0.642284	0.633584	0.637957	0.613092	0.594017	0.557171		0.152418	0.326917	0.327796	0.292319	0.254241	0.256716	0.243535	0.215986	0.248533	0.226935		0.0649778	0.339329	0.322847	0.299523	0.224216	0.199675	0.214478	0.190831	0.200039	0.213692		0.0900024	0.266057	0.305443	0.286092	0.281066	0.285116	0.273998	0.275355	0.286236	0.271024		0.107094	0.315247	0.372963	0.367299	0.332772
	0.316037	0.503043	0.605725	0.590358	0.608398	0.615978	0.645716	0.626082	0.589226	0.571932		0.144661	0.3191	0.326341	0.283455	0.24549	0.241639	0.239926	0.217465	0.245921	0.215426		0.064695	0.336966	0.320547	0.300123	0.224225	0.206175	0.226511	0.212024	0.214082	0.225651		0.0828096	0.255032	0.293512	0.269887	0.262308	0.285777	0.270378	0.281698	0.287578	0.25943		0.0935525	0.316241	0.371245	0.357796	0.323433
	0.337482	0.499007	0.603784	0.586274	0.611474	0.61715	0.639232	0.638371	0.608166	0.584022		0.137314	0.308748	0.330649	0.28741	0.25187	0.256151	0.24832	0.232859	0.259468	0.216532		0.0704479	0.302551	0.304368	0.288901	0.223924	0.209364	0.229829	0.224346	0.222967	0.230309		0.0558099	0.218271	0.272924	0.257899	0.256887	0.284968	0.275766	0.293447	0.300925	0.267859		0.0860672	0.286053	0.335335	0.35311	0.317124
	0.356004	0.499431	0.605923	0.579573	0.596952	0.594636	0.620732	0.614605	0.602373	0.573477		0.138618	0.302412	0.31667	0.280241	0.256987	0.265782	0.256085	0.2437	0.274108	0.217942		0.059394	0.294895	0.298838	0.281083	0.223242	0.205202	0.229273	0.222592	0.225731	0.229045		0.0637265	0.218918	0.284794	0.268288	0.2819	0.307007	0.289999	0.293049	0.314232	0.276527		0.0888203	0.281821	0.340067	0.349726	0.322222
	0.349841	0.483463	0.574061	0.559209	0.574163	0.568343	0.587089	0.600264	0.591919	0.567892		0.115085	0.279569	0.296679	0.277618	0.245492	0.246323	0.239648	0.210263	0.257517	0.213285		0.0607176	0.265117	0.279513	0.25727	0.211421	0.197434	0.211749	0.22516	0.217939	0.225476		0.0543238	0.193595	0.257073	0.253757	0.256563	0.288916	0.287976	0.283448	0.299055	0.259774		0.0654099	0.226218	0.293724	0.300276	0.29101
[truncated: 15 more columns]

## Sheet: Fig. 2b
	Exercise 1							Exercise 2							Exercise 3
	ChestL-Chest R	ChestL-ArmL	ChestL-ArmR	ChestR-ArmL	ChestR-ArmR	ArmL-ArmR		ChestL-Chest R	ChestL-ArmL	ChestL-ArmR	ChestR-ArmL	ChestR-ArmR	ArmL-ArmR		ChestL-Chest R	ChestL-ArmL	ChestL-ArmR	ChestR-ArmL	ChestR-ArmR	ArmL-ArmR
Source Data: Matrices in Figure 2a.

## Sheet: Fig. 3a,b
Source Data for Networks: Matrices in Figure 2a.

## Sheet: Fig. 3c
ChestL-Chest R Beginning							ChestL-Chest R End							ArmL-Arm R Beginning							ArmL-Arm R End
1	2	3	4	5	6		1	2	3	4	5	6		1	2	3	4	5	6		1	2	3	4	5	6
0.698327	0.639213	0.615163	0.711012	0.701998	0.738166		0.69576	0.532185	0.401577	0.67602	0.587457	0.658219		0.708513	0.647075	0.35674	0.740962	0.500328	0.633574		0.602671	0.483457	0.33107	0.577407	0.445029	0.473853
0.672661	0.604447	0.598272	0.707824	0.728062	0.730091		0.630061	0.477622	0.555895	0.632219	0.605671	0.664633		0.681521	0.564121	0.379216	0.699221	0.47171	0.5869		0.602275	0.550899	0.372019	0.500675	0.450235	0.468417
0.675763	0.599155	0.60959	0.732417	0.704944	0.714505		0.624109	0.42946	0.424897	0.601514	0.625084	0.671173		0.725403	0.449464	0.388574	0.617414	0.510737	0.568774		0.58749	0.373396	0.307624	0.411566	0.458969	0.460431
0.715684	0.574195	0.667269	0.719543	0.70288	0.703404		0.692111	0.438329	0.576993	0.584968	0.649138	0.667643		0.707073	0.332669	0.400265	0.564082	0.55405	0.621414		0.668453	0.417898	0.36712	0.362171	0.478647	0.479972
	0.619225	0.656971	0.685774	0.698843	0.727305			0.406391	0.440704	0.588242	0.684694	0.675589			0.32186	0.41215	0.505449	0.597579	0.636039			0.255399	0.298763	0.37375	0.455598	0.478602
	0.684004	0.658427	0.627605	0.697279	0.695426			0.654328	0.602982	0.605594	0.618542	0.669934			0.667901	0.45507	0.691896	0.51755	0.608148			0.308975	0.346141	0.518936	0.430356	0.480384
	0.648351	0.576865	0.647951	0.693808	0.707919			0.617428	0.434344	0.633777	0.635268	0.648107			0.603856	0.349351	0.697483	0.521191	0.594092			0.243946	0.307136	0.529099	0.44922	0.478396
	0.663457	0.567207	0.70834	0.678495	0.701291			0.574238	0.441224	0.639719	0.649187	0.658432			0.460703	0.393238	0.638389	0.550908	0.634144			0.297798	0.324126	0.483735	0.457968	0.453618
	0.662628	0.563454	0.701023	0.682475	0.702113			0.585329	0.446168	0.67303	0.665753	0.676317			0.354399	0.436016	0.592358	0.556706	0.655302			0.260218	0.335486	0.427153	0.467849	0.492045
	0.646426	0.656599	0.710668	0.674369				0.56011	0.557734	0.694727	0.691846				0.353291	0.376453	0.540369	0.575487				0.339	0.343699	0.414742	0.450036
	0.652428	0.642112	0.638424	0.689575					0.571609	0.623504	0.609601				0.672423	0.413225	0.589485	0.553785				0.54296	0.355138	0.462681	0.421278
	0.564063	0.627683	0.66725	0.703595					0.580421	0.637111	0.609981				0.580487	0.475092	0.610257	0.538692				0.417804	0.345839	0.484032	0.449016
	0.538524		0.735213	0.687718						0.650436	0.632768				0.493991		0.647392	0.585654				0.317947		0.509324	0.462009
	0.528141		0.702179	0.690749						0.675584	0.648035				0.407446		0.605411	0.559299				0.277605		0.470725	0.470281
	0.543188		0.707218	0.69253						0.668287	0.667216				0.335449		0.557096	0.545772				0.312902		0.455394	0.469803
	0.710231		0.644432	0.687309						0.624045	0.609202				0.704929		0.487422	0.504294				0.574414		0.418203	0.427589
	0.648351		0.675087	0.672175						0.659566	0.616912				0.629589		0.53097	0.544891				0.438612		0.447255	0.396593
	0.61637		0.720951	0.713971						0.655281	0.615442				0.518578		0.620473	0.581215				0.374263		0.497146	0.419847
	0.608885		0.694332	0.70356						0.65892	0.641754				0.453806		0.62571	0.532098				0.327985		0.486516	0.43355
	0.632059		0.689453	0.714714						0.664025	0.654479				0.392964		0.605849	0.573436				0.351681		0.478385	0.446773
			0.658725	0.660932						0.668559	0.660414						0.459086	0.596426						0.436328	0.439393
			0.691587	0.658148						0.662366	0.634628						0.475841	0.54645						0.415568	0.409305
			0.730114	0.701418						0.650107	0.650473						0.499653	0.59562						0.462792	0.419983
			0.714998	0.697143						0.651079	0.651992						0.576718	0.591492						0.455825	0.42808
			0.705077	0.674496						0.653764	0.659444						0.604941	0.554994						0.444471	0.449605
				0.689415							0.661298							0.583003							0.441703
				0.681							0.683063							0.544124							0.439757
				0.694889							0.659902							0.598838							0.431199
				0.675212							0.676897							0.562201							0.448646
				0.682151							0.679199							0.507958							0.444949

## Sheet: Fig. 4a,b
Source Data for Networks: Matrices in Figure 2a.

## Sheet: Fig. 4c
ChestL-Chest R Exc1							ChestL-Chest R Exc2							ChestL-ChestR Exc3							ARML-ARM R Exc1							ARML-ARM R Exc2							ARML-ARMR Exc3
1	2	3	4	5	6		1	2	3	4	5	6		1	2	3	4	5	6		1	2	3	4	5	6		1	2	3	4	5	6		1	2	3	4	5	6
0.809508	0.661644	0.474913	0.725028	0.622192	0.707684		0.70008	0.559074	0.324695	0.717967	0.566853	0.668616		0.664127	0.475453	0.290859	0.696017	0.576869	0.638371		0.627706	0.48608	0.168596	0.653439	0.388826	0.595478		0.500076	0.340464	0.0662201	0.666309	0.344211	0.584431		0.374577	0.303234	-0.0139799	0.627004	0.28295	0.552541
0.740581	0.57837	0.566747	0.680405	0.634672	0.699362		0.682583	0.483704	0.472759	0.685112	0.577921	0.657821		0.608915	0.390921	0.443729	0.661853	0.555074	0.614605		0.574394	0.337139	0.257654	0.603804	0.380601	0.548913		0.444819	0.237141	0.163398	0.603363	0.355827	0.564101		0.344031	0.218563	0.114053	0.560048	0.308001	0.526661
0.770122	0.532912	0.511378	0.631289	0.639791	0.698493		0.673572	0.370142	0.454782	0.637975	0.555954	0.647203		0.622087	0.335179	0.337482	0.614019	0.536739	0.600264		0.596032	0.212736	0.163786	0.52827	0.380125	0.547866		0.463254	0.147217	0.0747057	0.538277	0.371673	0.557571		0.438246	0.0984655	0.0401545	0.51025	0.32371	0.493173
0.771499	0.497321	0.575751	0.63007	0.657475	0.699985		0.792544	0.332875	0.562575	0.601859	0.628337	0.666832		0.75128	0.292467	0.499007	0.589292	0.603784	0.608166		0.712808	0.125968	0.256043	0.45336	0.420872	0.588551		0.722084	0.0831853	0.183002	0.412146	0.341395	0.559186		0.673632	0.00987104	0.144587	0.399134	0.350827	0.547442
	0.480829	0.486475	0.629257	0.65909	0.696301			0.320566	0.334991	0.63479	0.62032	0.664693			0.292752	0.298872	0.605725	0.605923	0.602373			0.156458	0.171538	0.414126	0.432683	0.575578			0.0868124	0.0987835	0.36156	0.401325	0.581773			0.00855922	0.00122853	0.341248	0.358837	0.555688
	0.676042	0.576014	0.708072	0.648961	0.69074			0.596912	0.479337	0.665721	0.611882	0.652705			0.50339	0.433762	0.652437	0.574061	0.591919			0.497632	0.2445	0.579839	0.455544	0.568592			0.403707	0.189813	0.589445	0.435476	0.582987			0.287838	0.143493	0.597544	0.391155	0.544766
	0.58637	0.517336	0.709884	0.656497	0.684052			0.532191	0.463267	0.693378	0.627345	0.661263			0.43762	0.356004	0.661762	0.596273	0.584022			0.36764	0.173494	0.606705	0.431907	0.558854			0.339484	0.122487	0.61119	0.412581	0.531736			0.215154	0.0559204	0.617965	0.35329	0.50044
	0.514462	0.590681	0.698266	0.668857	0.684338			0.468015	0.564362	0.656036	0.6221	0.673206			0.359243	0.499431	0.626573	0.588422	0.573477			0.260167	0.272233	0.564997	0.440874	0.551679			0.254819	0.234849	0.598034	0.418258	0.591403			0.173443	0.148885	0.598082	0.381119	0.55417
	0.500563	0.518899	0.698046	0.659931	0.682563			0.437438	0.342917	0.629542	0.596301	0.663353			0.317691	0.287446	0.596914	0.535351	0.567892			0.168354	0.168136	0.514659	0.448227	0.591775			0.161522	0.129067	0.511961	0.447037	0.634646			0.104515	-0.00795045	0.545193	0.420203	0.555852
	0.503187	0.607689	0.691667	0.69707				0.469782	0.47955	0.646877	0.650637				0.316037	0.412384	0.590358	0.586274				0.139025	0.243835	0.476684	0.471001				0.111923	0.208261	0.457724	0.440663				0.0473141	0.147195	0.473027	0.467764
	0.713926	0.522175	0.671104	0.700893				0.688582	0.451902	0.60541	0.647438				0.627193	0.349841	0.625033	0.579573				0.599517	0.179533	0.470496	0.487311				0.600131	0.159998	0.506863	0.481864				0.559489	0.109463	0.499594	0.454318
	0.652567	0.599613	0.711668	0.692331				0.615603	0.556451	0.6524	0.620483				0.558827	0.483463	0.627485	0.559209				0.44744	0.297742	0.550584	0.517639				0.454097	0.265941	0.57849	0.525609				0.459103	0.20239	0.587418	0.494672
	0.608486		0.713953	0.672247				0.519356		0.661905	0.629924				0.501972		0.628444	0.592231				0.302424		0.582338	0.487475				0.322472		0.621761	0.483215				0.309628		0.617187	0.420761
	0.588125		0.726933	0.670139				0.496656		0.660306	0.627773				0.462005		0.642284	0.574712				0.202194		0.558445	0.488958				0.208499		0.577078	0.490417				0.175835		0.577706	0.447936
	0.563175		0.720435	0.66121				0.472011		0.658263	0.587236				0.469065		0.608398	0.534288				0.244995		0.526252	0.492439				0.198761		0.503423	0.516803				0.150917		0.521229	0.473977
	0.721852		0.655281	0.722672				0.711768		0.587038	0.668065				0.698852		0.586307	0.611474				0.642417		0.35609	0.511449				0.626616		0.402269	0.472276				0.573537		0.382139	0.505766
	0.646406		0.679834	0.707361				0.637594		0.622495	0.646938				0.614526		0.591497	0.596952				0.509433		0.451063	0.525128				0.497714		0.491167	0.520524				0.440121		0.497899	0.487623
	0.579279		0.699144	0.71362				0.570696		0.644401	0.631548				0.535192		0.619139	0.574163				0.397359		0.535114	0.539695				0.3664		0.581088	0.554105				0.336469		0.571884	0.52665
	0.572449		0.718557	0.689258				0.53596		0.671053	0.629573				0.489409		0.633584	0.613092				0.322265		0.567119	0.53233				0.235561		0.59091	0.532177				0.211756		0.597034	0.488163
	0.576574		0.710275	0.681887				0.572313		0.6626	0.641168				0.503043		0.615978	0.594017				0.271789		0.558787	0.513711				0.210425		0.542776	0.504529				0.142709		0.555873	0.48832
			0.637568	0.669422						0.578795	0.605517						0.598858	0.557171						0.353947	0.496595						0.351492	0.517669						0.324844	0.4934
			0.671906	0.713369						0.607915	0.670716						0.605976	0.61715						0.420681	0.524961						0.411454	0.510864						0.40599	0.542966
			0.680593	0.700319						0.628579	0.658509						0.605363	0.594636						0.487039	0.523788						0.4942	0.535889						0.474388	0.514664
			0.700468	0.701944						0.641264	0.642504						0.637957	0.568343						0.55751	0.525765						0.544576	0.559441						0.528158	0.530401
			0.705799	0.702841						0.6638	0.663925						0.645716	0.626082						0.575389	0.574811						0.562717	0.571545						0.549438	0.531997
				0.688447							0.665761							0.589226							0.544441							0.531077							0.52314
				0.678656							0.643311							0.571932							0.51175							0.505276							0.508011
				0.704478							0.664813							0.639232							0.571133							0.532002							0.564664
				0.692641							0.656223							0.620732							0.531021							0.526634							0.516917
				0.683379							0.635601							0.587089							0.51713							0.521962							0.515026

## Sheet: Fig. 5a
Source Data for Networks: Matrices in Figure 2a.

## Sheet: Fig. 5b
ChestR-ArmR Exc1							ChestR-ArmR Exc2							ChestR-ArmR Exc3							ChestR-ArmL Exc1							ChestR-ArmL Exc2							ChestR-ArmL Exc3
1	2	3	4	5	6		1	2	3	4	5	6		1	2	3	4	5	6		1	2	3	4	5	6		1	2	3	4	5	6		1	2	3	4	5	6
0.361528	0.252633	0.084944	0.350033	0.19304	0.284871		0.193385	0.16637	0.0822352	0.29693	0.212063	0.328281		0.187344	0.120528	0.0578437	0.319356	0.211403	0.307813		0.255177	0.213367	0.144331	0.298638	0.215837	0.298517		0.112208	0.137232	0.0810107	0.287619	0.184148	0.295475		0.149527	0.101269	0.0405692	0.242279	0.159521	0.293447
0.377758	0.195966	0.103695	0.415038	0.188553	0.290618		0.18675	0.0980158	0.121262	0.351669	0.185892	0.328122		0.130864	0.0334229	0.0952386	0.343764	0.198965	0.316719		0.287213	0.166098	0.154518	0.345497	0.202831	0.300629		0.12312	0.104597	0.0970232	0.327863	0.153965	0.292037		0.11091	0.0503852	0.0794231	0.266151	0.188139	0.293049
0.298809	0.15565	0.332576	0.425856	0.179818	0.272914		0.187505	0.0879657	0.154848	0.371702	0.160852	0.314943		0.163612	0.0405911	0.0860672	0.351044	0.176475	0.311086		0.256726	0.147238	0.250257	0.349083	0.172669	0.292865		0.160571	0.114249	0.0908576	0.322916	0.149839	0.280505		0.146796	0.078121	0.0558099	0.28313	0.180192	0.283448
0.36352	0.112088	0.40574	0.42092	0.414318	0.286041		0.299724	0.101318	0.30357	0.374621	0.35389	0.293108		0.304567	0.0538912	0.286053	0.372963	0.335335	0.301523		0.320758	0.131578	0.314835	0.34792	0.328631	0.284897		0.284595	0.101124	0.273538	0.313788	0.290954	0.248716		0.282498	0.0553338	0.218271	0.305443	0.272924	0.300925
	0.102624	0.086202	0.409307	0.399462	0.284982			0.101198	0.0482081	0.382503	0.339809	0.287895			0.0649177	0.0424703	0.371245	0.340067	0.302983			0.132915	0.122648	0.31502	0.323705	0.293066			0.0748894	0.0380369	0.316167	0.297748	0.261178			0.0430137	0.066329	0.293512	0.284794	0.314232
	0.361844	0.101046	0.301082	0.389364	0.274914			0.172198	0.0816774	0.244438	0.333345	0.283892			0.120261	0.0831773	0.243157	0.293724	0.293183			0.274659	0.148933	0.254546	0.317319	0.288024			0.115965	0.0560931	0.242571	0.288008	0.245778			0.103811	0.0979005	0.197378	0.257073	0.299055
	0.360399	0.318448	0.36713	0.230715	0.26992			0.18745	0.151926	0.317459	0.248784	0.288897			0.101978	0.0888203	0.294739	0.24472	0.277725			0.286588	0.256763	0.309122	0.255427	0.25872			0.133098	0.0929087	0.293335	0.209859	0.245864			0.109513	0.0637265	0.235262	0.198698	0.267859
	0.353262	0.386866	0.394906	0.222757	0.272652			0.178119	0.300465	0.364099	0.225772	0.290473			0.0945495	0.281821	0.310022	0.229166	0.297525			0.28397	0.312644	0.313453	0.248678	0.259168			0.112692	0.265657	0.298689	0.198403	0.262837			0.0923661	0.218918	0.252	0.214137	0.276527
	0.342283	0.0713785	0.39262	0.216589	0.259075			0.178949	0.0203092	0.374148	0.214389	0.276707			0.107094	0.012502	0.367299	0.207558	0.28404			0.274911	0.0778626	0.322791	0.227152	0.258172			0.0921094	0.0362264	0.293946	0.205962	0.239245			0.0900024	0.0462097	0.286092	0.211643	0.259774
	0.329973	0.0926621	0.39297	0.399857				0.192915	0.0636758	0.394156	0.377151				0.0935525	0.0817288	0.357796	0.35311				0.256398	0.111188	0.308608	0.316577				0.110386	0.0521517	0.319423	0.296564				0.0828096	0.0927335	0.269887	0.257899
	0.309255	0.324251	0.262456	0.389752				0.225861	0.143492	0.195718	0.363884				0.244646	0.0654099	0.207701	0.349726				0.266075	0.252488	0.244557	0.307502				0.219533	0.0992729	0.252946	0.308208				0.205129	0.0543238	0.183491	0.268288
	0.245397	0.377129	0.323349	0.375228				0.152919	0.278905	0.26569	0.336061				0.140428	0.226218	0.254002	0.300276				0.21211	0.30937	0.292798	0.306751				0.163193	0.268569	0.29557	0.289414				0.141815	0.193595	0.208263	0.253757
	0.185977		0.352567	0.251188				0.119409		0.320754	0.277202				0.106814		0.278076	0.239739				0.193247		0.309744	0.278084				0.165227		0.30441	0.222623				0.134487		0.233795	0.228891
	0.135681		0.357734	0.249603				0.126122		0.326983	0.263949				0.0996513		0.332772	0.238526				0.165168		0.318601	0.272991				0.133842		0.30851	0.222817				0.116041		0.281066	0.25825
	0.125463		0.361662	0.234567				0.137561		0.360591	0.250749				0.113638		0.323433	0.2164				0.150326		0.315738	0.255004				0.115143		0.326586	0.236575				0.0915217		0.262308	0.240495
	0.36244		0.214598	0.367786				0.295568		0.198683	0.344245				0.302585		0.20323	0.317124				0.31626		0.227759	0.327765				0.300479		0.205738	0.323467				0.268409		0.172578	0.256887
	0.421565		0.251399	0.372019				0.341492		0.255773	0.32821				0.319698		0.23243	0.322222				0.350369		0.265447	0.320914				0.339137		0.243822	0.340548				0.28886		0.206301	0.2819
	0.433183		0.287402	0.349287				0.352756		0.294482	0.305934				0.300479		0.248276	0.29101				0.351919		0.287531	0.315647				0.322932		0.260977	0.312293				0.262478		0.238871	0.256563
	0.422888		0.298508	0.260267				0.340688		0.320312	0.306286				0.315247		0.305568	0.271198				0.344094		0.327573	0.292684				0.307125		0.290085	0.26672				0.266057		0.285116	0.275355
	0.407996		0.318704	0.249776				0.345078		0.344266	0.276544				0.316241		0.300601	0.277727				0.315963		0.327878	0.287783				0.306707		0.302747	0.244167				0.255032		0.285777	0.286236
			0.208499	0.244111						0.211007	0.271908						0.217503	0.267595						0.215331	0.256971						0.188478	0.253352						0.152464	0.271024
			0.232026	0.3133						0.251029	0.345855						0.261077	0.310921						0.249413	0.337379						0.219186	0.296835						0.195272	0.284968
			0.257518	0.317363						0.295626	0.337168						0.258824	0.317832						0.2793	0.328258						0.253897	0.321872						0.227775	0.307007
			0.277748	0.296865						0.302143	0.312051						0.293265	0.300052						0.311504	0.326598						0.280067	0.294144						0.273998	0.288916
			0.300332	0.274524						0.327765	0.331122						0.299624	0.281365						0.320397	0.292814						0.299328	0.292263						0.270378	0.281698
				0.274467							0.298757							0.285542							0.279781							0.259263							0.287578
				0.257955							0.293687							0.262971							0.254885							0.268753							0.25943
				0.291533							0.343256							0.317025							0.325535							0.295215							0.275766
				0.292875							0.333459							0.325127							0.320356							0.308719							0.289999
				0.27876							0.304835							0.306351							0.309819							0.295802							0.287976

[truncated: 4 more sheets: Fig. 6, Fig. 7, Fig. 8, Fig. 9]
